# Supplementary material for: Pre-Stage Acute Kidney Injury Can Predict Mortality and Medical Costs in Hospitalized Patients
Source: PLoS One. 2016 Dec 1;11(12):e0167038. doi: 10.1371/journal.pone.0167038 (PMC5132306; doi:10.1371/journal.pone.0167038)
Supplement: S1 Dataset — (XLSX) [file pone.0167038.s003.xlsx]

## Sheet: 2013_ADM_COHORT_21261(B_ESRD 1제
SN	A_SEX	A_BMI	A_HT	A_PE_DBP	A_PE_SBP	A_WT	B_ANGINA	B_CANCER	B_CVD	B_DM	B_ESRD	B_HF	B_HTN	B_IHD	B_MI	COST_TOTAL	CRRT_ADM	DEPART_ADM	DEPART_DC	DUR_ADM	DUR_DEATH_ADM	DUR_DEATH_SAP_20150831	DUR_ICU1	DUR_ICU_total	ESRD_KSNDX	G_SCR_STAGE	G_PREAKI	HD_ADM	HD_ADM_NO	ICU	ICU_NUMBERS	ICU_type1	ICU_type2	LAB_ALB_0	LAB_CRP_0	LAB_EGFR_BASE	LAB_EGFR_BASE_CAT1	LAB_GLU_0	LAB_HB_0	LAB_SCR_0	LAB_SCR_BASE	LAB_SCR_BASE_CAT	LAB_SCR_MAX	LAB_SCR_MIN	LAB_TCHOL_0	OP	OUT_DEATH_ADM	OUT_DEATH_SAP_20150831
1	1	19.8	171	58	123	57.8	0	0	0	1	0	1	1	0	0	1428.7	0	CVC	CVC	7	7	48			0	1	2	0	0	0	0			3.3	1.52	74.44	2	261	8	1.41	0.966967	3	1.52	1.21	92	0	0	1
2	1	29	166.6	90	147	80.5	0	0	0	1	0	0	0	0	0	2230.4	0	IME	IME	13	13	698			0	0	0	0	0	0	0			4.3	8.36	97.87	1	331	12.9	0.64	0.77	1	0.79	0.64	146	0	0	0
3	1	25.7	167.8	73	156	72.5	0	0	0	1	0	0	0	0	0	2564.8	0	GS	GS	3	3	811			0	0	0	0	0	0	0			4.5		61.27	2	127	12	0.91	1.15	2	0.91	0.91	163	1	0	0
4	1	21.4	171	57	138	62.5	0	0	0	1	0	0	1	0	0	1194.6	0	IME	IME	4	4	619			0	0	0	0	0	0	0			3.9		107.53	1	145	14.4	0.63	0.7	1	0.63	0.63	187	1	0	0
5	1	26.2	165	61	109	71.2	0	0	0	1	0	0	0	0	0	1871	0	RC	RC	5	5	781			0	0	0	0	0	0	0			3.8	9.64	98.14	1	107	10.9	0.83	0.77	1	0.83	0.83	160	0	0	0
6	0	18.9	166	96	151	52.1	0	0	0	1	0	0	1	0	0	6389.9	0	JRC	JRC	15	15	799			0	0	0	0	0	0	0			3.7	0.74	93.98	1	108	10.9	0.41	0.63	1	0.71	0.37	127	1	0	0
7	0	18.1	148.3	73	144	39.7	0	0	0	1	0	0	1	0	0	1160.6	0	IMG	IMG	2	2	790			0	0	0	0	0	0	0			4.4		64.48	2	245	9.7	0.94	0.84	1	0.94	0.87	187	0	0	0
8	1	21.4	170	78	120	61.8	0	0	0	1	0	0	0	0	0	761.6	0	IMG	IMG	3	3	826			0	0	0	0	0	0	0			3.8	0.03	116.9	1	234	12.3	0.81	0.7	1	0.81	0.81	134	0	0	0
9	0	26.8	149.5	87	153	59.8	0	0	0	1	0	0	0	0	1	9105.1	0	CVC	CVC	3	3	877	1	1	0	0	0	0	0	1	1			4		81.14	2	284	13.1	0.76	0.73	1	0.76	0.63	215	0	0	0
10	1	19.8	164.7	54	116	53.6	0	0	0	1	0	0	0	0	0	10122.4	0	IMG	RC	40	40	765			0	0.5	1	0	0	0	0			2.3	9	127.36	1	90	8.6	0.61	0.61	1	0.87	0.5	126	0	0	0
11	1	22.1	167	76	133	61.6	1	0	0	1	0	0	1	0	0	31440.4	0	RC	RC	73	73.4	73	22	32.7	0	0	0	0	0	1	2	1	5	2.9	20.03	46.03	3	169	12.8	1.36	1.47	1	1.36	0.52	86	0	1	1
12	1	22.8	180	117	139	74	0	0	0	1	0	0	1	0	0	18950.6	1	UR	UR	3	3.7	3	3.5	3.5	0	1	2	0	0	1	1	2	1	3.2		51.97	3	311	8.3	1.85	1.29	2	2.19	1.51	98	0	1	1
13	0	18.7	152	87	140	43.2	0	0	0	1	0	0	0	0	0	5035	0	JRC	JRC	22	22	850			0	0	0	0	0	0	0			2.9	14.49	120.11	1	141	9.1	0.28	0.49	1	0.58	0.28	143	1	0	0
14	1	24.8	173.6	66	120	74.6	0	0	0	1	0	0	1	0	0	10829.8	0	CVC	CVC	2	2	826	0.1	0.1	0	0	0	0	0	1	1			4.4		70.37	2	170	11.8	0.85	1.02	2	0.85	0.85	137	0	0	0
15	0	27	149.5	91	160	60.3	0	0	0	1	0	0	0	0	0	1428.3	0	CNSC	CNSC	9	9	881			0	0	0	0	0	0	0			4	0.02	74.4	2	191	12.4	0.69	0.754018	3	0.81	0.69	175	0	0	0
16	0	17.7	144	68	123	36.7	0	0	0	1	0	0	0	0	0	3794.5	0	GC	GC	12	12	76			0	0	0	0	0	0	0			3.8	0.3	42.55	3	320	10.9	0.89	1.18	1	1.34	0.89	132	0	0	1
17	0	29.1	166.1	62	149	80.4	0	0	0	1	0	0	1	0	0	10451	0	JRC	JRC	15	15	929			0	0	0	0	0	0	0			3.9	3.8	75.45	2	118	11	0.61	0.76	1	0.77	0.54	218	1	0	0
18	0	26.9	160	73	159	68.9	0	1	0	1	0	0	1	0	0	18163.5	1	IMH	IMH	8	8.5	8	7.9	7.9	0	1	2	0	0	1	1	1	5	3.4	9.68	30.35	3	152	8.2	1.74	1.64	1	3.21	1.48	135	0	1	1
19	0	20.4	140	56	110	40	0	0	0	1	0	0	1	0	0	1454.1	0	IMG	IMG	3	3	439			0	0	0	0	0	0	0			3.6	0.05	30.24	3	176	7.3	1.31	1.58	1	1.31	1.27	114	0	0	1
20	0	25.2	150	52	117	56.8	0	0	0	1	0	0	1	0	0	2193.4	0	IMN	IMN	8	8	664			0	1	2	0	0	0	0			3.8		18.48	4	159	9.2	2.34	2.46	1	2.9	2.34	138	0	0	0
21	0	19.6	150	66	120	44.2	0	0	0	1	0	0	0	0	0	4232.2	0	JRC	JRC	10	10	908			0	0	0	0	0	0	0			3.7		101.65	1	182	10.7	0.43	0.57	1	0.48	0.43	151	0	0	0
22	0	21.5	153	89	156	50.3	0	0	0	1	0	0	0	0	0	1800.3	0	CNSC	CNSC	1	1	637			0	0	0	0	0	0	0			4.2	1.27	95.2	1	245	13	0.47	0.63	1	0.47	0.47	146	0	0	0
23	1	24.3	168	72	136	68.6	0	0	0	1	0	0	1	0	0	2450.6	0	IMN	IMN	7	7	864			1	1	2	0	0	0	0			3.5		13.79	5	247	8.9	5.16	4.16	1	5.3	4.68	107	1	0	0
24	0	27	144.8	71	93	56.6	0	0	0	1	0	0	1	0	0	740.4	0	CNSC	CNSC	1	1	1	0.5	0.5	0	0	0	0	0	1	1	3	2	4.4		74.44	2	372	15.3	0.88	0.746693	3	0.88	0.88	117	0	1	1
25	1	26.1	164.1	58	118	70.4	1	1	0	1	0	0	1	0	0	7925.1	0	RC	RC	5	5	174	0.3	0.3	0	0	0	0	0	1	1	2	1	3.7	7.77	71.8	2	244	11.5	1.01	1	1	1.11	0.82	149	1	0	1
26	1	26.1	172.9	58	99	78	0	0	0	1	0	0	1	0	0	2939.7	0	IMG	IMG	5	5	713			0	1	2	0	0	0	0			3.6	9.43	30.41	3	216	10.7	3.49	2.12	1	3.64	2.21	68	0	0	0
27	1	24.1	158.6	73	115	60.6	0	1	0	1	0	0	0	1	0	22731.8	0	GC	CVC	24	24	761	1.1	1.1	0	1	2	0	0	1	1	2	1	4	4.02	50.62	3	152	7.2	1.41	1.36	1	1.98	0.83	147	1	0	0
28	0	27.8	151.7	55	95	64	0	0	0	1	0	0	1	0	0	1292.2	0	IMG	IMG	2	2	727			0	0	0	0	0	0	0					78.56	2			0.55	0.73	1	0.55	0.55		0	0	0
29	0	23	149.2	52	107	51.3	0	0	0	1	0	0	1	0	0	2846.5	0	IME	IME	13	13	84			0	1	2	0	0	0	0			3.3	0.47	34.09	3	242	10.3	1.57	1.45	1	1.76	1.37	219	0	0	1
30	0		152	58	114		0	0	0	1	0	0	1	0	0	1738.5	0	GC	GC	11	11	963			0	1	2	0	0	0	0			4		42.31	3	258	12.1	1.54	1.2	1	1.54	0.93	171	0	0	0
31	0	18.8	160.2	108	202	48.2	0	0	0	1	0	0	0	0	0	3678.1	0	GS	GS	5	5	743			0	1	2	0	0	0	0			4.3	6.75	74.35	2	194	12.5	1.32	0.769755	3	1.32	1.04	217	1	0	0
32	1	23.6	180.1	69	124	76.7	1	0	0	1	0	0	1	1	1	6952.1	0	CVC	CVC	2	2	769	0.2	0.2	0	0	0	0	0	1	1			4.7		85.76	2	109	14.8	0.71	0.98	2	0.71	0.71	157	0	0	0
33	0	24.2	152	86	165	56	0	0	0	1	0	0	0	0	0	6020.3	0	JRC	RH	27	27	941			0	1	2	0	0	0	0			4.1	13.19	37.3	3	160	11.2	1.23	1.35	1	1.76	1.08	131	1	0	0
34	0	20.8	164	74	111	56	0	0	0	1	0	0	0	0	0	20708	0	JRC	RH	29	29	619	0.8	0.9	0	0.5	1	0	0	1	2	2	1	4.3	4.17	74.34	2	121	14	1.07	0.747565	3	0.94	0.55	180	1	0	0
35	1		163	102	170		0	0	0	1	0	0	0	0	0	1791.7	0	CNSC	CNSC	2	2	860			0	0	0	0	0	0	0			3.5		74.6	2	254	13.9	0.55	1.04375	3	0.55	0.55	103	0	0	0
36	0	23.5	164.3	58	140	63.5	0	1	0	1	0	0	0	0	0	6752.5	0	RC	RC	3	3	656			0	0	0	0	0	0	0			4.5		89.04	2	117	14.1	0.49	0.65	1	0.64	0.49	159	1	0	0
37	1	23.4	173	61	98	69.9	0	1	0	1	0	0	0	0	0	6719.4	0	IMG	IMG	24	24	128	5.4	5.4	0	1	2	0	0	1	1	1	5	3.4	0.54	74.35	2	181	12.4	1.36	0.951522	3	1.44	0.94	139	0	0	1
38	1	25.8	161	66	183	67	0	0	0	1	0	0	0	0	0	993.5	0	CVC	CVC	4	4	826			0	0	0	0	0	0	0			3.2	1.16	24.39	4	112	9.7	2.45	2.48	1	2.56	2.34	142	0	0	0
39	1	26.4	164.2	63	124	71.3	0	0	0	1	0	0	1	1	0	7330.7	0	CVC	CVC	1	1	857	0.3	0.3	0	0	0	0	0	1	1			4.4		87.08	2	109	14.9	0.69	0.85	2	0.69	0.69	136	0	0	0
40	1	27	168.5	83	135	76.6	0	1	0	1	0	0	1	0	0	428.6	0	RC	RC	1	1	387			0	0	0	0	0	0	0			4.5		62.93	2	178	16.6	1.01	1.14	1	1.01	1.01	200	0	0	1
41	1	18.7	157.5	61	111	46.4	0	0	0	1	0	0	0	0	0	1361.7	0	UR	UR	3	3	804			0	0	0	0	0	0	0					50.09	3				1.34	1	1.37	1.37		1	0	0
42	0	38.3	165.4	77	139	104.9	0	0	0	1	0	0	0	0	0	8827.8	0	RC	RC	13	13	958	2.7	2.7	0	0	0	0	0	1	1	1	5	3.1	5.41	119.43	1	234	7.6	0.54	0.56	1	0.62	0.42	119	0	0	0
43	1	23.9	167.1	78	122	66.7	0	1	0	1	0	0	0	0	0	8608.9	0	GS	GS	12	12	870			0	0	0	0	0	0	0			3.6	2.85	87	2	242	12.2	0.67	0.89	1	0.84	0.67	179	1	0	0
44	1	24.3	171.1	93	133	71.1	0	1	0	1	0	0	0	0	0	9211.6	0	GS	GS	14	14	680			0	0	0	0	0	0	0			3.8	11.8	76.94	2		15.2	0.88	0.99	1	0.88	0.88	173	1	0	0
45	1	28.4	167.9	104	166	80.2	0	0	0	1	0	0	0	1	0	8202	0	IME	IME	11	11	679	0.2	0.2	0	0	0	0	0	1	1			4.5	0.15	93	1	225	17.6	0.78	0.84	1	0.78	0.68	222	0	0	0
46	0	21.2	158	68	124	52.8	0	0	0	1	0	0	1	0	0	3428.5	0	CVC	CVC	5	5	893	1.1	1.1	0	0	0	0	0	1	1			4.5		48.18	3	127	10.9	0.98	1.07	1	1.15	0.83	150	0	0	0
47	0	25.2	152	73	137	58.2	0	0	0	1	0	0	0	0	0	6951	0	SPC	SPC	24	24	628			0	0	0	0	0	0	0			3.4	3.94	54.35	3		12	0.68	0.97	1	0.92	0.68	117	1	0	0
48	1	26.2	165.4	59	131	71.6	1	0	0	1	0	0	1	1	0	7170.7	0	CVC	CVC	8	8	894	0.1	0.1	0	0	0	0	0	1	1			4.2		56.02	3	76	7	1	1.24	1	1.28	1	147	0	0	0
49	0	16.4	160	78	132	41.9	0	0	0	1	0	0	0	0	0	2876	0	IMG	IMG	5	5	669			0	2	2	0	0	0	0			3.6		241.41	1	113	13.4	0.49	0.27	1	0.56	0.49	157	0	0	0
50	1	23	168	63	105	64.8	0	0	0	1	0	0	1	0	0	670.1	0	IMG	IMG	2	2	671			0	0	0	0	0	0	0			3.7		103.32	1	102	9.7	0.67	0.74	2	0.67	0.67	104	0	0	0
51	0	35.4	145.5	73	139	75	0	0	0	1	0	0	1	1	1	11423.5	0	CVC	CVC	2	2	644	0.1	0.1	0	0	0	0	0	1	1			4.5		49.15	3	158	13.1	0.9	1.07	1	0.9	0.9	201	0	0	0
52	0	22.9	160	59	109	58.7	0	0	0	1	0	0	0	0	0	4960.4	0	CNSC	GC	19	19	619			0	0	0	0	0	0	0			3.7	5.02	74.5	2	131	14.8	0.8	0.746145	3	0.8	0.1	159	0	0	0
53	1	22.1	179.6	56	130	71.3	0	0	0	1	0	0	0	0	0	1513	0	UR	UR	4	4	811			0	0	0	0	0	0	0					45.11	3			1.72	1.45	1	1.72	1.33		1	0	0
54	1	25.2	174	54	105	76.3	0	0	0	1	0	0	1	0	0	1002.8	0	CVC	CVC	2	2	852	0.7	0.7	0	0	0	0	0	1	1			4.6		74.41	2	139	14	0.76	0.981047	3	0.76	0.76	132	0	0	0
55	1	28.3	171.7	103	144	83.3	0	1	0	1	0	0	0	0	0	2137.6	0	UR	UR	7	7	734			0	0	0	0	0	0	0			4.1		67.87	2	193	13.2	1	1.05	1	1	0.69	158	1	0	0
56	1	22	165	86	127	59.9	0	0	1	1	0	0	1	0	0	27632.2	1	CNSC	IMI	33	33.5	33	2.2	7.5	0	1	2	0	0	1	2	1	5	3.1	25.76	41.85	3	76	13.5	1.26	1.6	1	2.57	0.82	156	0	1	1
57	1	26.1	165	51	77	71	1	0	0	1	0	0	1	0	0	6220.4	0	EM	GC	15	15	630	1.8	1.8	0	1	2	0	0	1	1	5	4	3.4	9.75	25.67	4	235	12.5	4.3	2.45	1	3.76	2.48	76	0	0	1
58	1			62	99	41.6	0	1	0	1	0	0	0	0	0	3204.1	0	RC	RC	9	9	895			0	0	0	0	0	0	0			2.7	23.4	356.28	1	117	11.4	0.27	0.26	1	0.32	0.16	112	0	0	0
59	0	28.7	159.3	65	113	72.9	0	0	0	1	0	0	1	0	0	1332.5	0	CVC	CVC	2	2	687			0	0	0	0	0	0	0			4.1		56.59	3	123	14.1	0.73	0.97	2	0.73	0.73	161	0	0	0
60	0	19.9	155	84	122	47.8	0	0	0	1	0	0	0	0	0	3811.2	0	IMI	IMI	14	14	713			0	0	0	0	0	0	0			2.7	13.49	27.99	4	383	10.8	1.93	1.79	1	1.93	1.31	286	0	0	0
61	0			61	135		1	0	0	1	0	0	1	0	0	19965.1	0	JRC	CVC	18	18	759	0.8	0.8	0	0	0	0	0	1	1	2	1	4.4	19.47	86.74	2	216	11.9	0.33	0.67	1	0.68	0.25	158	1	0	0
62	0	25.9	147.3	66	132	56.2	0	0	0	1	0	0	0	0	0	5369.5	0	JRC	JRC	9	9	705			0	0	0	0	0	0	0			3.4	2.39	81.97	2	114	9.1	0.67	0.69	1	0.67	0.58	111	1	0	0
63	1	19.1	171	59	139	55.9	0	1	1	1	0	0	1	0	0	3270.4	0	RC	RC	10	10	83			0	0	0	0	0	0	0			3	20.51	27.05	4	235	9.3	2.55	2.32	1	2.46	2.07	112	0	0	1
64	1	25.7	178	55	123	81.3	0	0	0	1	0	0	1	0	0	885.8	0	CVC	CVC	5	5	386			0	0	0	0	0	0	0			3.5		60.9	2	218	14.2	1.11	1.12	1	1.11	1.11	119	0	0	1
65	0	23.1	154.65	65	139	55.2	0	0	0	1	0	0	1	0	0	2963.2	0	JRC	JRC	3	3	854			0	0	0	0	0	0	0			4	7.17	72.62	2	270	12.2	0.68	0.77	1	0.68	0.48	144	1	0	0
66	0	22	165	79	144	60	0	0	0	1	0	0	1	0	0	7168.2	0	JRC	RH	20	20	768			0	0	0	0	0	0	0			3.7	20.39	70.77	2	220	12.7	0.53	0.77	1	0.71	0.53	131	0	0	0
67	0	15	160	98	196	38.4	0	0	0	1	0	0	0	0	0	1806.4	0	GC	GC	7	7	585			0	0	0	0	0	0	0			4.1	7.91	74.47	2	124	11.3	0.85	0.73834	3	0.88	0.74	135	0	0	1
68	1	18	168	108	175	50.7	0	0	0	1	0	0	0	0	0	9129.8	0	SPC	RH	39	39	968			0	0.5	1	0	0	0	0			2.8	6.79	123.34	1	124	10.8	0.71	0.61	1	0.83	0.44	102	1	0	0
69	1	20.6	167	64	113	57.5	0	0	0	1	0	0	0	0	0	1823.1	0	IME	IME	6	6	851			0	0	0	0	0	0	0			3.7	1.87	74.37	2	166	12.5	0.78	0.974491	3	0.78	0.7	71	0	0	0
70	1	18.2	161.8	51	94	47.7	0	0	0	1	0	0	1	0	0	11725.5	0	RC	RC	30	30	283	0.5	14.5	0	2	2	1	5	1	2	5	4	2	16.22	22.62	4	282	8.8	3.04	2.76	1	5.66	2.71	94	0	0	1
71	1	28	164.3	64	124	75.5	0	1	0	1	0	0	1	0	0	4014.6	0	IMG	IMG	8	8	674			0	0	0	0	0	0	0			3.5		127.46	1	539	13.2	0.66	0.63	1	0.66	0.56	111	0	0	1
72	1	29.4	170	74	182	85	0	0	0	1	0	0	0	0	0	1209.8	0	CNSC	CNSC	4	4	882			0	0	0	0	0	0	0			4.3		74.36	2	270	16.4	0.57	0.972348	3	0.57	0.57	175	0	0	0
73	1	24.5	157.1	74	134	60.5	0	0	0	1	0	0	1	0	0	4111.9	0	OT	OT	2	2	812			0	2	2	0	0	0	0			4		74.43	2	176	10.8	2.71	0.950637	3	2.71	2.71	152	0	0	0
74	1			55	94		0	0	0	1	0	0	1	0	0	2913.8	0	GS	GS	12	12	936			0	0	0	0	0	0	0			3	13.77	74.4	2	167	12	0.72	0.947129	3	0.73	0.62	97	0	0	0
75	1	22.9	157.7	81	122	57	0	0	0	1	0	0	1	0	0	829.8	0	IME	IME	5	5	798			0	0	0	0	0	0	0			4.8		96.32	1	334	14	0.75	0.81	1	0.75	0.75	148	0	0	0
76	0	23.1	157	71	155	56.9	0	0	0	1	0	0	1	0	0	4025.4	0	JRC	JRC	9	9	615			0	0	0	0	0	0	0			4.3	5.89	74.5	2	220	15.3	0.59	0.749561	3	0.77	0.59	214	1	0	0
77	0	32.8	150	87	150	73.7	0	0	0	1	0	0	1	0	0	2613.2	0	OT	OT	1	1	623			0	0	0	0	0	0	0			4.9		82.64	2	78		0.46	0.69	2	0.46	0.46	181	0	0	0
78	1	25.8	168.2	66	126	72.9	0	0	0	1	0	0	0	0	0	5447.9	0	GS	GS	7	7	954			0	0	0	0	0	0	0			4.2	4.91	122.04	1	238	11.4	0.78	0.67	1	0.78	0.69	122	1	0	0
79	1	25	161.7	76	142	65.4	0	0	0	1	0	0	1	1	0	20368.5	0	RC	RC	28	28.7	28	27.8	27.8	0	1	2	0	0	1	1	1	5	4		68.09	2	197	14.1	1.15	1.04	1	1.37	0.22	141	0	1	1
80	0	28.4	156.5	68	139	69.5	0	0	0	1	0	0	1	0	0	1924.5	0	IME	IME	7	7	698			0	0	0	0	0	0	0			4	0.04	36.03	3	494	11.3	1.15	1.42	1	1.55	1.02	108	0	0	0
81	0	22.2	165	77	128	60.4	0	1	0	1	0	0	0	0	0	22625.3	0	GS	IMH	54	54	65			0	0	0	0	0	0	0			3.4	2.01	90.23	1	164	8.6	0.57	0.62	1	0.57	0.3	93	0	0	1
82	0	25.1	150	85	150	56.5	0	1	0	1	0	0	0	0	0	561.7	0	IMH	IMH	6	6	133			0	0	0	0	0	0	0			4.3		67.35	2	179	14.6	0.63	0.82	1	0.63	0.63	219	0	0	1
83	0	20.6	155.8	68	141	49.9	0	1	0	1	0	0	0	0	0	1420.2	0	GS	GS	5	5	64			0	0	0	0	0	0	0			3.1	0.16	68.31	2	310	10.1	0.71	0.84	1	0.71	0.71	164	1	0	1
84	0	19.4	158	77	100	48.5	0	0	0	1	0	0	0	0	0	3700.9	0	RC	RC	8	8	894			0	0	0	0	0	0	0			3	0.73	137.72	1	196	9.6	0.43	0.45	1	0.53	0.43	84	0	0	0
85	0	24.7	156	72	129	60	0	0	0	1	0	0	1	0	1	11356.8	0	CVC	CVC	7	7	829	3.1	4.9	0	0	0	0	0	1	2	1	5	4.2	2.98	57.81	3	257	9.5	0.87	0.91	1	1.06	0.7	152	0	0	0
86	0	34.7	145	60	131	73	0	0	0	1	0	0	1	1	0	1613.7	0	CVC	CVC	2	2	621			0	0	0	0	0	0	0			4.2		91.15	1	298	12.6	0.68	0.66	1	0.68	0.68	121	0	0	0
87	0	20.5	158	95	145	51.2	0	1	0	1	0	0	1	0	0	7947.3	0	IMN	IMH	28	28	62			0	0	0	0	0	0	0			2.7	13.06	15.58	4	93	8.5	2.97	2.93	1	2.97	1.71	101	0	0	1
88	0	25	163	77	113	66.5	0	0	0	1	0	0	0	0	0	6384	0	JRC	JRC	11	11	844			0	0	0	0	0	0	0			3.4		74.48	2	115	15.3	0.55	0.746373	3	0.74	0.55	238	1	0	0
89	0	22	154.8	61	153	52.7	0	0	0	1	0	0	1	0	0	1023.7	0	RC	RC	2	2	665			0	0	0	0	0	0	0			4.7		105.16	1	187	14.7	0.35	0.56	2	0.35	0.35	171	1	0	0
90	1	26.7	169.5	64	130	76.8	0	0	0	1	0	0	1	1	0	1075	0	CVC	CVC	2	2	845			0	1	2	0	0	0	0			3.5		53.18	3	269	12.9	1.67	1.34	1	1.67	1.67	144	0	0	0
91	1	19.6	164	89	160	52.8	0	1	0	1	0	0	0	0	0	3280.2	0	RC	IMH	11	11	50			0	0	0	0	0	0	0			3.5	7.59	86.61	2	231	9.5	0.98	0.85	1	0.98	0.62	171	0	0	1
92	1			93	164		0	0	1	1	0	0	0	0	0	4192.2	0	CNSC	RH	14	14	885			0	0	0	0	0	0	0			4.3	0.04	68.52	2	214	15.1	0.86	1.07	2	0.99	0.86	146	0	0	0
93	1	21.5	168.7	55	138	61.2	0	0	0	1	0	0	0	0	0	7302.4	0	IME	IME	19	19	340			0	1	2	0	0	0	0			2.1	19.22	46.54	3	194	10	2.39	1.44	1	2.39	1.55	85	0	0	1
94	0	24.3	159.6	62	142	61.9	0	0	0	1	0	0	0	0	0	10666.7	0	GS	GS	9	9	924			0	0	0	0	0	0	0			4.4	1.28	28.84	4	166	13.1	0.68	1.71	1	0.76	0.52	203	1	0	1
95	1	21.6	172	74	147	64	0	0	0	1	0	0	0	0	0	3099.6	0	SPC	SPC	2	2	875			0	0	0	0	0	0	0			4.8		74.33	2	182	15.7	0.78	0.986869	3	0.8	0.78	196	0	0	0
96	1	22	161.9	79	164	57.6	0	0	1	1	0	0	1	0	0	9230.1	0	CNSC	NP	29	29	159	7.6	7.6	0	3	2	0	0	1	1	1	5	4.4	0.11	74.45	2	355	13.8	1.02	0.980656	3	3.56	0.88	159	0	0	1
97	1	22.4	169.5	72	107	64.4	0	1	0	1	0	0	0	0	0	5826.6	0	IMH	IMH	22	22.2	22			0	2	2	0	0	0	0			2.4		96.66	1	121	10.7	1.69	0.82	1	2.38	1.09	174	0	1	1
98	0	26.8	151	78	131	61	0	0	0	1	0	0	0	0	0	1169.4	0	CNSC	CNSC	7	7	965			0	0	0	0	0	0	0			4.3		104.03	1	487	12.2	0.66	0.6	1	0.63	0.63	194	0	0	0
99	0	23.6	156.5	51	104	57.7	1	0	0	1	0	0	1	0	0	1488.9	0	CNSC	CNSC	7	7	887			0	0.5	1	0	0	0	0			4	0.08	95.81	1	71	11.7	0.78	0.61	1	0.78	0.65	153	0	0	0
100	1	16.9	172	77	121	50	0	0	0	1	0	0	1	0	0	10533.9	0	RC	RC	9	9	14	9.4	9.4	0	1	2	0	0	1	1	1	5	2.7		125.43	1		11.6	0.84	0.6	1	0.95	0.53	95	0	0	1
101	1	21.3	169.8	70	143	61.5	0	1	0	1	0	0	1	0	0	1048.3	0	RC	RC	3	3	827			0	0	0	0	0	0	0			3.9	16.78	35.98	3	303	12.7	1.64	1.8	1	1.68	1.64	112	0	0	0
102	0		152	64	175		0	0	0	1	0	0	1	0	0	4410.4	0	GC	GC	16	16	319			0	2	2	0	0	0	0			2.8	12.11	35.65	3	193	8.3	1.68	1.36	1	3.11	1.63	146	0	0	1
103	1	26.2	164.2	89	139	70.7	0	0	0	1	0	0	1	0	0	17447.2	0	GS	GS	16	16	659			0	0	0	0	0	0	0			4.2	0.01	73.75	2	112	13.8	0.99	0.991157	3	1.02	0.85	122	1	0	0
104	1	18.3	171	67	101	53.5	1	0	0	1	0	0	0	0	0	1356.6	0	CVC	CVC	4	4	675	0.8	0.8	0	1	2	0	0	1	1			4.3		74.43	2	199	14.5	1.8	0.973843	3	1.8	0.67	174	0	0	0
105	1	23.5	167	78	133	65.5	0	0	0	1	0	1	1	1	0	6033.6	0	RC	CVC	9	9	931	0.3	0.3	0	1	2	0	0	1	1			3.3	0.91	109.61	1	200	12.7	0.76	0.69	1	1.01	0.76	124	0	0	0
106	0	27.9	149.7	71	121	62.5	0	0	0	1	0	0	0	0	0	5245.7	0	NP	IMG	23	23	951			0	1	2	0	0	0	0			3.4	0.93	28.8	4	116	9.9	1.76	1.7	1	2.45	1.14	137	0	0	0
107	0	29.2	154	71	135	69.3	0	0	0	1	0	0	0	0	0	2324.8	0	UR	UR	2	2	859			0	3	2	0	0	0	0			4.4		78.49	2	147	14.1	2.33	0.71	1	2.33	1.33	146	1	0	0
108	1	29.7	172	76	169	88	0	0	0	1	0	0	1	0	1	7996.7	0	CVC	CVC	3	3	823	1.2	1.2	0	0	0	0	0	1	1			4.7		42.76	3	173	15.2	1.36	1.56	1	1.36	1.36	137	0	0	0
109	0	27.1	153.6	123	175	64	0	0	0	1	0	0	1	0	0	2246.4	0	SPC	SPC	5	5	832			0	0	0	0	0	0	0			4.5	6.09	78.17	2		13.1	0.6	0.82	1	0.69	0.6	196	1	0	0
110	1	25.1	170	125	176	72.4	0	0	1	1	0	0	1	0	0	3834.2	0	CNSC	CNSC	8	8	916			0	1	2	0	0	0	0			4.1		96.44	1	190	15.3	1.01	0.8	1	1.13	1.01	152	0	0	0
111	1	28.2	174	53	128	85.3	0	0	1	1	0	0	1	0	0	1410.9	0	CNSC	CNSC	5	5	810			0	0	0	0	0	0	0			4.1		37.23	3	138	11.6	1.44	1.74	1	1.44	1.44	130	0	0	0
112	1	22.4	173	56	103	67.1	0	1	0	1	0	0	0	0	0	849.3	0	IMH	IMH	3	3	397			0	0	0	0	0	0	0			4.2		84.5	2	477	10.1	0.98	0.91	1	0.98	0.98	185	0	0	1
113	0	28.4	153	56	120	66.4	0	0	0	1	0	0	1	0	0	3802.3	0	IMI	IMI	7	7	966			0	0	0	0	0	0	0			3	15.7	88.06	2	206	14.8	0.68	0.65	1	0.72	0.66	149	0	0	0
114	0	25.1	153.7	71	162	59.2	0	0	0	1	0	0	1	0	0	5307.5	0	JRC	JRC	8	8	733			0	0	0	0	0	0	0			3.1	1.31	78.29	2	116	10.4	0.63	0.71	1	0.63	0.46	112	1	0	0
115	1	20.9	167.5	43	127	58.5	0	0	0	1	0	0	1	0	0	2986.2	0	CNSC	CNSC	6	6	869			0	0	0	0	0	0	0			3.2	6.56	40.33	3		9.3	1.81	1.62	1	1.81	1.14	124	1	0	0
116	0	27	160	76	128	69.1	0	0	0	1	0	0	1	0	0	1655.3	0	IMI	IMI	5	5	789			0	0.5	1	0	0	0	0			3.3	5.77	96.32	1	105	11.5	0.7	0.6	1	0.81	0.7	85	0	0	0
117	0	27.6	151	105	183	63	0	0	0	1	0	0	0	0	0	4417.5	0	GS	GS	7	7	742			0	0	0	0	0	0	0			4.7	5.01	74.34	2	249	14.4	0.54	0.74757	3	0.76	0.42	220	0	0	0
118	0	15	147	66	112	32.5	0	0	1	1	0	0	1	0	0	6154.8	0	GC	GC	22	22	908			0	0	0	1	1	0	0			4		6.61	5	173	11.4	4.2	6.09	1	4.2	1.06	122	0	0	0
119	0	24.9	151.2	56	105	56.9	1	0	0	1	0	0	1	0	0	10855.7	0	CVC	CVC	2	2	778	0.2	0.2	0	0	0	0	0	1	1			4		74.41	2	270	11.3	0.33	0.752082	3	0.33	0.33	111	0	0	0
120	1	24.5	154.8	67	108	58.7	0	0	0	1	0	0	0	0	0	1627.8	0	UR	UR	3	3	959			0	0	0	0	0	0	0			3.6		74.97	2	113	11.5	0.91	0.97	1	0.91	0.91	157	1	0	0
121	0	37.9	140	88	177	74.2	0	0	0	1	0	0	1	0	0	2408.7	0	SPC	SPC	6	6	846			0	0	0	0	0	0	0			4	9.88	39.57	3	162	13.1	1.08	1.3	1	1.29	1.08	189	1	0	0
122	0	23.5	153.5	71	139	55.4	0	0	0	1	0	0	1	0	0	5268.7	0	IME	IME	7	7	628	0.1	0.1	0	0	0	0	0	1	1			3.5		132.1	1	261	11.2	0.44	0.48	1	0.59	0.44	125	0	0	0
123	1	21.1	170	67	110	60.9	0	0	1	1	0	0	0	0	0	3428.3	0	RC	RC	8	8	280			0	1	2	0	0	0	0			2.4	24.53	29.14	4	216	13	2.7	2.17	1	2.7	1.12	108	1	0	1
124	1	26.4	157.8	73	122	65.7	0	1	0	1	0	0	0	0	0	2675.1	0	IMH	IMH	13	13	82			0	0	0	0	0	0	0			2.9	6.85	63.17	2	115	13.4	0.94	1.12	1	0.94	0.81	161	0	0	1
125	1	18.7	180.4	66	139	60.7	0	1	0	1	0	0	0	0	0	774.9	0	IMH	IMH	5	5	238			0	0	0	0	0	0	0			3.6		139.78	1	171	11.2	0.64	0.58	1	0.64	0.64	151	0	0	1
126	1			71	119	43.6	0	0	0	1	0	0	1	0	0	1401.4	0	RC	RC	5	5	184			0	0	0	0	0	0	0			3.7	0.12	99.05	1	154	13.4	0.81	0.75	1	0.9	0.81	167	0	0	1
127	0	28.7	156.1	67	120	69.9	0	0	0	1	0	0	0	0	0	8360.5	0	CVC	CVC	4	4	796			0	0	0	0	0	0	0			4.1		74.43	2	109	14.6	0.6	0.796697	3	0.6	0.6	184	0	0	0
128	1	29.2	168.5	75	129	82.8	1	0	0	1	0	0	1	1	0	1795.9	0	CVC	CVC	4	4	812			0	0	0	0	0	0	0			3.9		63.82	2	223	13	0.84	1.11	2	0.84	0.84	145	0	0	0
129	1	22.5	170	59	115	64.9	0	0	0	1	0	0	0	0	0	24652.3	0	SPC	RH	50	50	109	0.5	10.5	0	0	0	0	0	1	4	2	1	3.7	18.32	81.97	2	256	8.8	0.83	0.9	1	0.83	0.41	99	0	0	1
130	0	22.1	151.3	58	130	50.7	0	0	0	1	0	0	0	0	0	760.2	0	IME	IME	4	4	882			0	1	2	0	0	0	0			4.3		73.79	2	53	10	1.35	0.7541	3	1.35	1.35	121	0	0	0
131	1	31.1	170	0	197	90	0	0	1	1	0	0	1	0	0	9428.2	0	EM	CNSC	14	14	700	6.8	6.8	0	2	2	0	0	1	1	5	4	3.7	3.63	73.82	2	257	14.2	2.13	0.980769	3	2.13	1.29	135	0	0	0
132	0	30.4	155.6	86	155	73.5	0	0	0	1	0	0	0	0	0	2301.8	0	CNSC	CNSC	1	1	742			0	0	0	0	0	0	0			4		73.66	2	174	12.7	0.7	0.830081	3	0.7	0.7	248	0	0	0
133	1	22.8	173.7	101	150	68.9	0	0	0	1	0	0	0	0	0	6372.7	0	IME	JRC	10	10	918			0	0	0	0	0	0	0			4.8	4.54	105.73	1	212	17.2	0.86	0.78	1	0.86	0.4	235	1	0	0
134	0	26.3	152	74	165	60.8	0	1	0	1	0	0	0	0	0	891.5	0	OG	OG	1	1	292			0	0	0	0	0	0	0			4		80.07	2	210	10.4	0.62	0.72	1	0.62	0.62	166	0	0	1
135	0	26.1	142.7	83	141	53.1	0	0	0	1	0	0	0	0	0	10543.4	0	JRC	JRC	15	15	764			0	0	0	0	0	0	0			3.7	0.98	81.51	2	86	10.3	0.44	0.7	1	0.75	0.44	114	1	0	0
136	1	23.4	166.5	61	123	65	0	0	0	1	0	0	0	0	0	1450	0	UR	UR	4	4	611			0	0	0	0	0	0	0			4		68.3	2	121	16.1	1.19	1.02	1	1.19	1.19	139	1	0	1
137	1	16	175	52	118	49	0	0	0	1	0	0	1	0	0	4655.4	0	GS	RC	14	14.4	14			0	0.5	1	0	0	0	0			3.3	14.4	106.99	1	361	10.6	0.78	0.7	1	0.95	0.47	99	0	1	1
138	0	19.9	159.2	81	132	50.5	0	0	0	1	0	0	1	0	0	3488.7	0	IMI	GS	6	6	731			0	0	0	0	0	0	0			3.7	1.16	95.73	1	369	9.3	0.59	0.62	1	0.6	0.59	118	1	0	0
139	0			70	146		0	0	0	1	0	0	1	0	0	685.6	0	IMG	IMG	3	3	843			1	0	0	0	0	0	0			3.6		26.8	4	138	9.2	1.88	1.79	1	2.02	1.88	164	0	0	0
140	1	22.2	165	69	127	60.5	0	0	0	1	0	0	0	0	0	1955.8	0	JRC	JRC	6	6	666			0	0	0	0	0	0	0			3.9	1.31	77.53	2	102	10.3	0.87	0.94	1	1.04	0.87	183	1	0	0
141	0	26.8	149.6	76	136	60	0	0	0	1	0	0	1	0	0	5730.6	0	JRC	JRC	9	9	701			0	0	0	0	0	0	0			3.4	5.03	42.99	3	109	10.1	1.07	1.21	1	1.4	1.07	162	1	0	0
142	0	27.6	150	76	144	62	0	0	0	1	0	0	0	0	0	2081.5	0	GS	GS	7	7	952			0	0	0	0	0	0	0			3.4	1.23	84.52	2	128	11.6	0.62	0.68	1	0.62	0.62	156	1	0	0
143	1	24.9	170	78	112	72	0	0	0	1	0	0	1	0	0	4019.4	0	RC	RC	30	30	875			0	0	0	0	0	0	0			3.6	0.6	101.4	1	210	14.7	0.68	0.8	1	0.81	0.68	135	0	0	0
144	1	22.2	168.9	76	158	63.4	0	0	0	1	0	0	1	0	0	1777.9	0	UR	UR	5	5	879			0	3	2	0	0	0	0			4.2	7.92	38.61	3	153	12.5	5.37	1.72	1	5.37	1.68	132	1	0	0
145	1	20.1	168	98	184	56.8	0	0	0	1	0	0	1	1	0	6629.9	0	CVC	CVC	9	9	712	0.7	1.1	0	0	0	0	0	1	2			4.4	0.07	99.95	1	190	14.3	0.54	0.78	1	0.73	0.54	129	0	0	0
146	0	29.8	158	70	113	74.3	0	0	0	1	0	0	1	0	0	2049.5	0	IMH	IMH	2	2	77			0	0	0	0	0	0	0			2.9	8.14	22.13	4	102	8.2	2.02	2.1	1	2.02	1.71	106	0	0	1
147	0	22.7	146.3	56	108	48.5	0	0	0	1	0	0	1	0	0	1388.4	0	CVC	CVC	2	2	739			0	0	0	0	0	0	0			4.3		74.37	2	113	12	0.84	0.765582	3	0.84	0.83	128	0	0	0
148	1	25.4	171	63	121	74.2	0	0	0	1	0	0	1	0	0	1429.7	0	RH	RH	6	6	635			0	0	0	0	0	0	0			3.3	3.07	262.74	1	298	11.3	0.31	0.32	2	0.31	0.31	225	0	0	0
149	1	30.1	163	77	127	79.9	0	0	0	1	0	0	1	1	0	9804.9	0	RC	RC	26	26	941	3.5	4.6	0	0	0	0	0	1	2	1	5	2.9	4.99	62.86	2	117	11.2	0.88	1.13	1	0.88	0.55	68	0	0	0
150	1	30.5	171.3	77	125	89.5	0	0	0	1	0	0	1	0	0	1017	0	IMG	IMG	3	3	959			0	0	0	0	0	0	0			4.5		64.07	2	187	14.3	0.81	1.15	2	0.81	0.81	141	0	0	0
151	1	20.6	165.7	75	124	56.6	1	0	0	1	0	0	1	0	0	1089	0	CVC	CVC	1	1	844			0	0	0	0	0	0	0			4.2		78.4	2	322	14.1	0.79	0.94	1	0.79	0.79	134	0	0	0
152	1	27.6	168	76	146	78	0	1	0	1	0	0	0	0	0	2908.1	0	RC	IMH	6	6	219			0	0	0	0	0	0	0			3.7		54.08	3	147	12.8	1.08	1.3	2	1.08	1.08	183	0	0	1
153	1	24.2	173	86	133	72.4	0	0	0	1	0	0	0	0	0	6399.9	0	CNSC	CNSC	19	19	967			0	0	0	0	0	0	0			4.6	0.17	90.02	1		15.6	0.95	0.9	1	1.1	0.83	215	0	0	0
154	0	30	153	76	117	70.3	1	0	0	1	0	0	1	0	0	1580.3	0	CVC	CVC	1	1	808			0	0.5	1	0	0	0	0			4.8		64.1	2	268	14.1	1.08	0.85	1	1.08	1.08	168	0	0	0
155	0			70	105		0	1	0	1	0	0	0	0	0	17526.2	0	IMG	GS	23	23	458			0	0	0	0	0	0	0			3.6	3.66	94.58	1	202	9.3	0.48	0.63	1	0.73	0.48	184	1	0	1
156	1	25	170.3	68	124	72.5	1	0	0	1	0	0	1	0	0	1200	0	CVC	CVC	2	2	644			0	0	0	0	0	0	0			4.7		91.52	1	157	13	0.59	0.82	1	0.59	0.59	169	0	0	0
157	0	18.6	156	86	169	45.2	0	0	0	1	0	0	1	0	0	4285.3	0	CNSC	CNSC	15	15	112			0	1	2	0	0	0	0			4	0.68	74.5	2	186	13.5	0.8	0.73653	3	1.34	0.74	114	0	0	1
158	0			74	134		0	0	0	1	0	0	1	0	0	2989.5	0	IMG	IMG	5	5	747			0	0	0	0	0	0	0			3.8		95.32	1	165	14.6	0.5	0.6	1	0.64	0.5	148	0	0	0
159	1	19.5	171.7	56	107	57.4	0	1	0	1	0	0	0	1	0	10632.4	0	CVC	CVC	16	16	42	2.8	3.1	0	1	2	0	0	1	2			3.7	1.66	49.36	3	65	9.9	1.29	1.39	2	1.9	1.1	100	0	0	1
160	1	17.4	180.1	76	122	56.5	0	0	0	1	0	0	0	0	0	952.1	0	IME	IME	8	8	916			0	0	0	0	0	0	0			4.9		83.53	2	277	15.9	0.67	0.98	1	0.67	0.67	183	0	0	0
161	0	20.1	148.3	79	134	44.3	0	0	0	1	0	0	1	0	0	9080.1	0	NP	NP	73	73	840			0	0	0	0	0	0	0			3.7		94.25	1	101	13.3	0.59	0.61	1	0.59	0.59	155	0	0	0
162	1	22.9	169.3	51	102	65.6	0	0	0	1	0	0	0	0	0	4192.4	0	IMI	IMI	12	12	758			0	1	2	0	0	0	0			3.6	17.92	74.5	2	233	9.6	1.81	0.973069	3	1.93	1.29	104	0	0	0
163	0	16.5	147	75	106	35.7	0	0	1	1	0	0	1	0	0	5344.1	0	IME	IME	13	13	883			0	0	0	0	0	0	0			2.8	7.91	121.23	1	169	11.4	0.47	0.5	1	0.5	0.34	96	0	0	0
164	0	27.8	141.2	71	122	55.5	0	1	0	1	0	0	0	0	0	4511.1	0	IMG	IMG	4	4	471			0	0	0	0	0	0	0			3.3	1.89	61.91	2	125	14.3	0.62	0.88	1	0.69	0.62	127	0	0	1
165	1	20.3	146.9	48	134	43.9	0	0	0	1	0	0	1	0	0	4816.1	0	GC	GC	16	16	284			0	0	0	0	0	0	0			2	23.05	63.71	2	116	9.8	0.97	1.09	1	1	0.76	86	0	0	1
166	0	20.9	163	40	110	55.5	0	0	1	1	0	0	0	0	0	37486.2	0	CVC	RH	57	57	805	7.2	16.2	0	0.5	1	0	0	1	2	2	1	3.9	0.36	74.64	2	328	9.9	1.04	0.83069	3	1.04	0.24	79	0	0	0
167	1	27.7	157.7	72	106	68.9	0	0	0	1	0	0	0	0	0	1362.6	0	RC	RC	4	4	927			0	0	0	0	0	0	0				15.56	82.34	2		13.9	0.72	0.92	1	0.72	0.72		0	0	0
168	1	26.3	168.4	77	163	74.5	0	0	0	1	0	0	0	0	0	575.5	0	OL	OL	3	3	679			0	0	0	0	0	0	0			4.5		74.44	2	84	11.1	0.96	0.967008	3	0.96	0.96	128	0	0	0
169	0	20.3	156.5	43	148	49.8	0	0	0	1	0	0	1	0	0	8510.1	0	CVC	CVC	3	3	636			0	0	0	0	0	0	0			4.7		43.4	3	94	10.8	1.06	1.2	1	1.06	1.06	160	0	0	0
170	0	33.8	148.2	74	152	74.3	0	0	0	1	0	0	1	0	0	4261.9	0	IMN	IMN	7	7	682			0	1	2	1	2	0	0			3	22.88	6.05	5	254	12.1	7.24	6.53	1	7.24	3.85	137	0	0	0
171	1	24.9	172	54	116	73.8	0	0	1	1	0	0	1	0	0	3902	0	RC	RH	14	14	733			0	0	0	0	0	0	0			3.9	6.06	40.5	3	90	12.9	1.62	1.65	1	1.62	1.17	163	1	0	0
172	1	23.4	167.8	42	97	66	0	0	0	1	0	0	1	0	0	1768.1	0	CVC	CVC	4	4	793	2.8	2.8	0	0	0	0	0	1	1			3.9		57.45	3	86	12.3	1.26	1.24	1	1.26	0.87	106	0	0	0
173	1	25.1	178	87	149	79.5	0	0	0	1	0	0	1	0	0	4637.7	0	SPC	RC	21	21	787			0	0	0	0	0	0	0			4.3	3.63	100.34	1	146	15.7	0.62	0.75	1	0.85	0.33	153	0	0	0
174	1	24.3	163.2	56	116	64.6	0	0	0	1	0	0	1	0	0	1087.4	0	OL	OL	4	4	802			0	0	0	0	0	0	0			4.6	0.05	74.48	2	207	13.7	0.87	0.985148	3	0.87	0.87	95	0	0	0
175	0	19.2	150	55	118	43.1	0	0	0	1	0	0	1	0	0	11854.3	0	CNSC	CNSC	23	23	194	17.1	17.1	0	0	0	0	0	1	1	1	5	2.9		74.46	2	111	10.1	0.37	0.733833	3	0.6	0.1	149	0	0	1
176	1	15.2	169	72	115	43.3	0	0	0	1	0	0	0	0	0	776.7	0	RC	RC	6	6	98			0	0	0	0	0	0	0			3.9	0.06	88.56	2	120	13.3	0.74	0.83	1	0.74	0.74	140	0	0	1
177	1	24.9	161.7	51	131	65.1	1	0	0	1	0	0	1	0	0	7962.7	0	CVC	CVC	3	3	646	0.8	1.6	0	0	0	0	0	1	2			4.3		64.78	2	83	12.4	1.22	1.07	2	1.22	1.04	125	0	0	0
178	0	30.3	151	80	134	69	0	0	0	1	0	0	0	0	0	2806.9	0	UR	UR	6	6	900			0	0	0	0	0	0	0			3.6	20.27	106.5	1	222	12.8	0.5	0.57	1	0.53	0.45	136	1	0	0
179	0	27.3	155.1	90	161	65.7	0	0	0	1	0	0	0	0	0	5326.2	0	JRC	JRC	8	8	785			0	0	0	0	0	0	0			4.1	2.78	59.87	3	186	10.7	0.73	0.95	1	0.86	0.73	171	1	0	0
180	1	17.5	165.6	63	104	47.9	0	1	0	1	0	0	1	0	0	3273	0	DDC	GS	11	11	271			0	0	0	0	0	0	0			3.2		95.9	1	144	13.1	0.86	0.78	2	0.86	0.86	154	1	0	1
181	1	34.6	168.7	78	151	98.4	0	0	0	1	0	1	1	0	0	1295.4	0	CVC	CVC	2	2	746			0	0	0	0	0	0	0			4.1		83.05	2	204	13.5	0.77	0.87	1	0.77	0.77	154	0	0	0
182	0	25.1	156.5	56	113	61.4	0	0	0	1	0	0	1	0	0	1908.7	0	GC	GC	6	6	653			0	1	2	0	0	0	0			3.5	5.28	137.77	1	222	12.1	0.56	0.44	1	0.66	0.53	150	0	0	0
183	0	23.1	164	63	140	62.1	0	0	0	1	0	0	1	0	0	3473.4	0	CNSC	CNSC	11	11	760			0	0	0	0	0	0	0			4.6	0.03	36.24	3	118	10.8	1.51	1.42	1	1.38	1.29	198	0	0	0
184	1	27.5	178.7	56	129	87.8	0	0	0	1	0	0	1	0	0	2392.7	0	IMN	IMN	6	6	649			0	1	2	0	0	0	0			3.4	0.47	40.83	3	109	9.3	2.01	1.62	1	2.6	1.71	127	0	0	0
185	0	25.4	160	74	130	65	0	0	0	1	0	0	0	0	0	3360.4	0	CNSC	CNSC	6	6	856			0	0	0	0	0	0	0			4.3		74.43	2	217	14.5	0.65	0.746775	3	0.65	0.65	194	0	0	0
186	1	27	166.2	73	144	74.5	0	0	0	1	0	0	1	0	0	2432.6	0	IMG	IMG	8	8	237			0	0	0	0	0	0	0			3.4		25.79	4	126	12.7	2.55	2.44	1	2.72	2.48	164	0	0	1
187	0	30.9	146.8	61	111	66.5	0	0	0	1	0	0	1	0	0	1582.7	0	IME	IME	7	7	944			0	0	0	0	0	0	0			3		37.25	3	144	10.4	1.38	1.37	1	1.38	1.11	139	0	0	0
188	0	23.9	146.9	78	128	51.6	0	0	0	1	0	0	0	0	0	9537.3	0	JRC	JRC	10	10	664			0	0	0	0	0	0	0			3.5	8.65	95.54	1	146	8.2	0.57	0.61	1	0.68	0.57	150	1	0	0
189	0	33.5	161.3	86	154	87.1	0	0	0	1	0	0	0	0	0	410	0	DDC	DDC	2	2	649			0	0	0	0	0	0	0			4.4		110.6	1	159	12.9	0.48	0.54	1	0.48	0.48	211	0	0	0
190	0	27.8	142.5	42	141	56.5	0	0	0	1	0	0	1	0	0	8057.6	0	CVC	CVC	5	5	807			0	1	2	0	0	0	0			4.2		101.01	1	152	11.7	0.85	0.56	2	0.85	0.85	231	0	0	0
191	0	25.8	163	53	101	68.5	0	0	0	1	0	0	0	0	0	36002.4	0	IMH	IMH	24	24.2	24	1.9	10.8	0	3	2	0	0	1	2	2	1	3.7	30	103.03	1	147	9	0.7	0.59	1	2.17	0.63	135	0	1	1
192	1	23.1	161	81	120	59.8	0	0	0	1	0	0	1	0	0	1026.2	0	IME	IME	7	7	632			0	0	0	0	0	0	0			4.1		110	1	326	12.7	0.55	0.71	1	0.56	0.55	146	0	0	0
193	0			74	113		1	0	0	1	0	0	1	0	0	2333.1	0	CVC	CVC	2	2	838	0.3	0.3	0	0	0	0	0	1	1			4.3		111.14	1	115	9	0.34	0.53	1	0.34	0.34	134	0	0	0
194	0	25.9	153	46	106	60.6	0	0	0	1	0	0	1	0	0	2461.7	0	CVC	CVC	5	5	822	1.5	1.5	0	1	2	0	0	1	1			4.1		61.62	2	175	10	1.34	0.87	1	1.34	0.89	104	0	0	0
195	0			62	123		0	0	0	1	0	0	1	0	0	22184	0	CVC	CVC	15	15	889	1	2.5	0	0.5	1	0	0	1	2	2	1	4.6	15.92	67.64	2	97	13.5	0.75	0.84	1	1.05	0.46	182	1	0	0
196	0	26.4	162.2	76	159	69.5	0	1	0	1	0	0	1	0	0	4045.2	0	IMG	IMG	6	6	162			0	0	0	0	0	0	0			4.1		102.14	1	354	14.1	0.42	0.58	1	0.42	0.42	203	0	0	1
197	1	28	161	73	116	72.6	0	1	0	1	0	0	0	0	0	2013.5	0	GS	GS	3	3	942			0	0	0	0	0	0	0					44.87	3			1.34	1.54	1	1.34	1.2		1	0	0
198	0	25.1	160	82	124	64.2	0	0	0	1	0	0	1	0	0	1803.1	0	IMN	IMN	4	4	888			0	1	2	0	0	0	0			3.8		40.7	3	105	13.6	1.63	1.26	1	1.63	1.36	128	0	0	0
199	1	26.3	166.3	109	221	72.8	0	0	0	1	0	0	0	0	0	16178.9	0	CVC	CVC	29	29	901			0	0	0	0	0	0	0			4.7	9.38	81.97	2	213	16.5	0.82	0.94	2	0.82	0.53	182	1	0	0
200	1	29.1	172	80	160	86.1	0	1	0	1	0	0	1	0	0	18566.3	0	IMN	PS	67	67	802			1	0	0	1	17	0	0			2.1	14.47	9.38	5	217	9.2	6.08	5.95	1	6.08	3.09	114	1	0	0
201	0		156	61	96		0	0	0	1	0	0	0	0	0	5088.5	0	CNSC	CNSC	19	19	917			0	0.5	1	0	0	0	0			4.5	0.11	136.84	1	76	12.5	0.62	0.47	1	0.62	0.61	324	0	0	0
202	0		146.9	71	118		0	0	0	1	0	0	1	0	0	1196.1	0	CNSC	CNSC	4	4	565			0	1	2	0	0	0	0			3.4	2.53	50.63	3	205	11.5	1.48	1.05	1	1.35	1.26	236	0	0	1
203	1	20.5	162	73	117	53.9	0	0	0	1	0	0	0	0	1	6674.2	0	CVC	CVC	2	2	477	1.5	1.5	0	0	0	0	0	1	1					112.82	1		12.3	0.71	0.67	1	0.83	0.51	124	0	0	1
204	0	26.9	140	49	122	52.7	0	0	0	1	0	0	0	0	0	5044.5	0	IMI	IMI	13	13	838			0	0	0	0	0	0	0			3.5	1.18	61.77	2	179	9.5	0.59	0.87	1	0.69	0.43	119	0	0	0
205	0		156	73	119		0	0	0	1	0	0	0	0	0	3220.3	0	CVC	RC	9	9	758			0	0	0	0	0	0	0			3.3	1.95	74.41	2	288	7.5	0.82	0.740404	3	0.82	0.69	106	0	0	0
206	1	18.9	167.5	68	136	53.1	0	1	0	1	0	0	1	0	0	3236.8	0	IMH	IMH	9	9	55			0	0	0	0	0	0	0			3.7		77.9	2	161	10.4	0.9	0.95	1	0.9	0.78	125	0	0	1
207	0			73	179		0	0	0	1	0	0	1	0	0	5992.8	0	JRC	RH	29	29	813			0	1	2	0	0	0	0			3.2	0.54	74.33	2	157	9.8	0.9	0.733447	3	1.32	0.7	174	1	0	0
208	1	25.2	174	74	149	76.2	0	0	1	1	0	0	0	1	0	2537.9	0	CVC	CVC	4	4	945	0.7	0.7	0	0	0	0	0	1	1			3.9	0.12	82.61	2	322	15.9	0.72	0.92	1	0.8	0.72	152	0	0	0
209	0	22.7	146.7	73	127	48.8	0	0	0	1	0	0	0	0	0	2095.2	0	JRC	JRC	8	8	685			0	0	0	0	0	0	0			4.2	1.11	129.03	1	119	12.5	0.39	0.48	1	0.5	0.39	218	1	0	0
210	1	21	163	66	102	55.7	0	0	0	1	0	0	0	0	0	1877.6	0	CVC	CVC	4	4	372	0.9	0.9	0	1	2	0	0	1	1			3.9		39.73	3	300	14.7	1.94	1.69	1	2.04	1.5	159	0	0	1
211	0	26.4	158.4	72	140	66.2	0	1	0	1	0	0	0	0	0	6532.5	0	GS	GS	9	9	931			0	0	0	0	0	0	0			3.5	2.61	48.8	3	173	13.4	1.03	1.1	1	1.03	0.74	154	1	0	0
212	1	23	163.1	53	114	61.2	1	1	0	1	0	0	0	0	0	2451	0	RC	RC	9	9	654			0	0	0	0	0	0	0			2.3	10.93	125.41	1	119	8	0.52	0.61	1	0.75	0.52	114	0	0	1
213	0	25.5	156	63	137	62	0	0	0	1	0	0	1	0	0	3248.5	0	JRC	JRC	8	8	780			0	0	0	0	0	0	0			4.3	4.73	79.99	2	127	13	0.53	0.7	2	0.78	0.53	176	1	0	0
214	1	26.8	169.5	69	112	76.9	1	0	0	1	0	0	1	0	0	2737.6	0	CVC	CVC	4	4	710			0	0	0	0	0	0	0			3.7	0.1	106.64	1	116	15.4	0.73	0.72	1	0.73	0.73	152	0	0	0
215	1	24.4	163	73	132	64.9	0	0	0	1	0	1	1	0	0	6567	1	CVC	CVC	6	6	486	4.7	5.7	0	1	2	0	0	1	2	1	5	3.3		23.28	4	237	8.1	2.54	2.72	1	3.11	1.7	126	0	0	1
216	1	30.3	163.1	56	98	80.7	1	0	0	1	0	0	1	0	0	1397	0	CVC	CVC	3	3	758			0	0	0	0	0	0	0			4.8		58.75	3	88	13.5	0.91	1.21	1	0.91	0.91	173	0	0	0
217	1	23.1	152.7	77	169	53.9	0	0	0	1	0	0	0	0	0	16688.3	1	GS	GS	4	4	4	3.2	3.2	0	3	2	0	0	1	1	2	1	3.8		74.42	2	100	11.6	2.89	0.965072	3	3.83	1.28	74	0	1	1
218	0	24.4	156.6	83	143	59.8	0	0	0	1	0	0	0	0	0	1202.1	0	JRC	JRC	3	3	903			0	0	0	0	0	0	0			4	0.59	125.36	1	90	8.6	0.52	0.53	1	0.52	0.16	167	1	0	0
219	1	19.9	162.9	54	114	52.9	0	0	0	1	0	0	0	0	0	3372.6	0	RC	RC	5	5	84			0	2	2	0	0	0	0			2.8	15.82	1196.4	1	162	12.5	0.19	0.09	1	0.19	0.13	141	0	0	1
220	0	34.6	163.4	87	159	92.3	0	0	0	1	0	0	1	0	0	678.7	0	IME	IME	5	5	756			0	0	0	0	0	0	0					62.74	2			0.97	0.93	1	0.97	0.97		0	0	0
221	0	16	140	79	154	31.4	0	0	0	1	0	0	1	0	0	2480.4	0	CNSC	CNSC	14	14	15			0	0	0	0	0	0	0			4.1	3.02	105.58	1	110	11.6	0.45	0.54	1	0.66	0.43	210	0	0	1
222	1	20.7	176	78	133	64.2	0	0	0	1	0	0	1	0	0	20852.6	0	EM	RC	52	52	375	5.8	12.8	0	0	0	0	0	1	2	5	4	2	10.62	74.46	2	158	10.6	0.32	0.982925	3	1.08	0.2	73	0	0	1
223	0	24.9	161.6	80	133	65	0	0	0	1	0	0	1	0	0	717.7	0	IMN	IMN	5	5	913			0	1	2	0	0	0	0			3.7	2.87	38.75	3	382	14	2	1.33	1	2	1.85	207	0	0	0
224	1	17.4	173	27	109	52.1	0	0	0	1	0	0	0	0	0	4455.9	0	EM	EM	1	1.2	1	0.3	0.3	0	2	2	0	0	1	1	5	4	3.7	5.87	74.67	2	139	16.1	0.91	0.95	2	2.42	0.91	85	0	1	1
225	1	31.2	169.1	86	148	89.2	0	0	0	1	0	0	0	0	0	5676.9	0	JRC	JRC	7	7	699			0	0	0	0	0	0	0			3.7	16.54	126	1	159	14.5	0.47	0.67	1	0.75	0.47	141	1	0	0
226	1	25.1	159.8	72	144	64.2	1	0	0	1	0	0	0	0	0	3801.7	0	CVC	CVC	2	2	916	0.2	0.2	0	0	0	0	0	1	1			4.1		76.33	2	129	11.5	0.55	0.94	1	0.57	0.55	127	0	0	0
227	1	26.5	170.8	81	117	77.3	0	0	0	1	0	0	0	0	0	1414	0	IME	IME	8	8	862			0	0	0	0	0	0	0			4		82.84	2	185	13.7	0.99	0.96	1	0.99	0.99	108	0	0	0
228	1	31.3	160.8	73	121	81	0	0	0	1	0	0	1	0	0	8632.5	0	IMG	IMG	32	32	956			0	1	2	0	0	0	0			3	1.32	71.55	2	355	11.1	1.59	1.09	1	1.59	0.95	123	0	0	0
229	0	15.6	160	70	120	40	0	0	1	1	0	0	1	0	0	9643.2	0	CNSC	CNSC	36	36	790			0	0	0	0	0	0	0			4	2.6	101.55	1	231	11.4	0.6	0.58	1	0.6	0.46	134	1	0	0
230	0	23.1	151	59	155	52.7	0	0	0	1	0	0	0	0	0	4615.9	0	CVC	CVC	4	4	910	0.3	0.3	0	0	0	0	0	1	1			4.7	0.07	27.41	4	94	9.9	1.52	1.8	1	1.77	1.52	127	0	0	0
231	0	25.4	154.2	63	105	60.3	0	0	0	1	0	0	1	0	0	3236.7	0	JRC	JRC	5	5	809			0	0	0	0	0	0	0			4.1	3.63	88.79	2	217	12.1	0.74	0.66	1	0.74	0.74	139	1	0	0
232	1	21.3	158.5	72	143	53.4	1	0	0	1	0	0	1	0	0	5890.9	0	CVC	CVC	2	2	131	0.2	0.2	0	0	0	0	0	1	1	1	5	4		69.76	2	202	13	1	1.04	1	1	1	158	0	0	1
233	1	21.9	161.2	90	158	57	0	0	0	1	0	0	1	0	0	1080.5	0	NP	NP	4	4	706			0	0	0	0	0	0	0			4.3		78.62	2	151	13.4	0.73	0.94	1	0.73	0.73	125	0	0	0
234	1	25.6	170	108	184	74	0	0	0	1	0	0	1	0	1	5907.4	0	CVC	CVC	4	4	807	0.8	0.8	0	0	0	0	0	1	1			4.4		74.4	2	211	15.7	0.59	1.03555	3	0.59	0.55	207	0	0	0
235	1	24.4	170	79	133	70.4	0	1	0	1	0	0	1	0	0	2600.3	0	UR	UR	8	8	867			0	0	0	0	0	0	0			4.2	5.8	73.24	2	181	15.5	0.95	1.01	1	0.95	0.67	98	1	0	0
236	1	17.3	164	77	159	46.4	0	0	1	1	0	0	1	0	0	4446.1	0	CNSC	CNSC	5	5.6	5			0	1	2	0	0	0	0			2.5		75.4	2	270	11	1.26	0.95	1	1.49	1.13	193	0	1	1
237	0	29.6	154	58	99	70.3	0	1	0	1	0	0	0	0	0	17768.8	0	IMG	GS	24	24	935			0	0	0	0	0	0	0			3.1	9.62	83.84	2	212	10.1	0.46	0.69	1	0.57	0.34	148	1	0	0
238	1	21.5	169	61	103	61.4	1	0	0	1	0	0	1	1	0	1031.8	0	CVC	CVC	2	2	895	0.9	0.9	0	0	0	0	0	1	1			4.2		64.32	2	137	9.1	1.17	1.1	1	1.17	1.17	110	0	0	0
239	1	23.9	154.6	70	150	57.1	0	1	0	1	0	0	1	0	0	3109.8	0	DDC	DDC	2	2	624			0	0	0	0	0	0	0			3.7		84.54	2	309	13.6	0.63	0.87	1	0.63	0.63	195	0	0	0
240	0	22.7	146	93	173	48.3	1	0	0	1	0	0	1	0	0	2043.4	0	CNSC	CNSC	2	2	791			0	0	0	0	0	0	0			4.5		88.48	2	285	14.2	0.63	0.64	1	0.63	0.63	122	0	0	0
241	1	25.8	180	60	106	83.5	0	0	0	1	0	0	0	0	0	7272.3	0	SPC	RH	16	16	966			0	1	2	0	0	0	0			3.8	0.44	88.28	2	197	12.3	1	0.82	1	1.12	0.59	172	1	0	0
242	1	22.7	171.3	75	109	66.5	0	0	0	1	0	0	0	0	0	1645.4	0	CNSC	CNSC	5	5	415			0	0	0	0	0	0	0			4.1		96.33	1	132	13.2	0.57	0.77	1	0.57	0.57	144	0	0	1
243	1	26.6	168	75	178	75	0	0	1	1	0	0	1	0	0	21596.9	1	CNSC	CNSC	50	50.6	50	0.5	9.5	0	3	2	0	0	1	2	2	1	4.3	1.35	58.03	3	168	10.8	1.16	1.2	1	4.1	0.95	175	0	1	1
244	0	21.7	148	79	142	47.5	0	0	0	1	0	0	1	0	0	476.4	0	GC	GC	2	2	964			0	0	0	0	0	0	0			3.1		24.17	4	201	11.8	1.73	1.97	1	1.73	1.5	180	0	0	0
245	1	19.6	158.9	85	125	49.5	0	1	0	1	0	0	0	0	0	1358.1	0	IMG	IMG	7	7	137			0	0	0	0	0	0	0			3.5		107.55	1	260	14.4	0.67	0.75	1	0.67	0.67	138	0	0	1
246	1	25.8	176	100	187	80	0	0	0	1	0	0	1	0	0	2679.9	0	PS	PS	7	7	369			0	0	0	0	0	0	0			3.9		85	2	206	15.4	0.66	0.87	1	0.66	0.66	148	1	0	1
247	1	26.9	166.5	90	146	74.6	0	0	0	1	0	0	1	0	0	433.9	0	IME	IME	1	1	732			0	0	0	0	0	0	0			4.4		60.6	2	184	13.8	1.31	1.2	2	1.31	1.31	185	0	0	0
248	0	25	155.8	71	141	60.6	0	0	0	1	0	0	0	0	0	1315.7	0	CNSC	CNSC	6	6	650			0	0	0	0	0	0	0			3.5		37.49	3	162	11.3	1.14	1.35	1	1.14	1.14	112	0	0	0
249	0	28.5	143.3	90	140	58.6	0	0	0	1	0	0	0	0	0	5256.9	0	JRC	JRC	8	8	657			0	0	0	0	0	0	0			3.4	2.27	87.13	2	97	9.6	0.59	0.65	1	0.68	0.59	152	1	0	0
250	1	24.1	162	52	106	63.2	0	0	0	1	0	0	0	0	0	3540.3	0	RC	RC	11	11	819			0	1	2	0	0	0	0			3.5	10.63	74.44	2	106	11.2	1.52	0.956512	3	1.69	1.2	99	0	0	0
251	0	23.3	158	70	138	58.2	1	0	0	1	0	0	1	0	0	3534.5	0	CVC	CVC	7	7	794	1.2	1.2	0	0	0	0	0	1	1			4.4		22.5	4	170	9.7	2.2	2.07	2	2.2	1.42	176	0	0	0
252	1	22.4	164.6	83	159	60.8	0	0	0	1	0	0	0	0	0	6225.6	0	JRC	JRC	11	11	885			0	2	2	0	0	0	0			3.8	9.12	74.36	2	34	9.3	1.42	0.943893	3	2.01	1.29	135	1	0	0
253	0	31.9	151	73	136	72.7	0	0	0	1	0	0	1	0	0	6000.9	0	JRC	JRC	6	6	673			0	0	0	0	0	0	0			3.6	12.86	79.19	2	191	11.7	0.49	0.7	1	0.67	0.49	193	1	0	0
254	1	25.8	160.3	53	205	66.3	0	0	1	1	0	0	0	0	0	3915.7	0	CNSC	CNSC	5	5	883			0	0	0	0	0	0	0			4.5	2.01	63.56	2	116	15.2	1	1.09	1	1	0.76	160	0	0	1
255	0	16.9	148	50	84	37	0	0	0	1	0	0	0	0	0	3184.5	0	GC	CNSC	23	23	192			0	2	2	0	0	0	0			4	3.03	74.39	2	109	12.7	1.69	0.742152	3	1.69	0.54	229	0	0	1
256	1			50	109		1	0	0	1	0	0	1	0	0	1922.4	0	CVC	CVC	5	5	702			0	0	0	0	0	0	0			3.8		70.54	2	164	14.5	0.95	1	1	0.95	0.95	118	0	0	0
257	1	29.8	164.8	57	119	81	0	1	0	1	0	0	0	0	0	1514.9	0	RC	RC	7	7	880			0	0	0	0	0	0	0			3.8	4.16	28.84	4	115	11.7	2.22	2.18	1	2.22	2.05	139	0	0	1
258	0	23.7	158.5	83	168	59.5	0	0	0	1	0	0	0	0	0	1092.2	0	RH	RH	4	4	271			0	0	0	0	0	0	0			2.9		78.49	2	86	11.5	0.63	0.71	1	0.63	0.63	158	0	0	1
259	0	29.6	144.8	67	149	62.1	1	0	0	1	0	0	1	0	0	7565.5	0	CVC	CVC	3	3	894	1.7	1.7	0	0	0	0	0	1	1			4.5		72.95	2	188	13.9	0.66	0.75	1	0.66	0.54	174	0	0	0
260	1	24.9	159.3	78	118	63.3	0	0	0	1	0	0	0	1	0	20808	0	CVC	CVC	13	13	741	0.9	0.9	0	0	0	0	0	1	1	2	1	4.4	8.13	74.47	2	104	15.2	0.78	1.01237	3	1.07	0.77	170	1	0	0
261	1	25.6	170	81	154	74	0	0	1	1	0	0	1	0	0	2250.8	0	CNSC	CNSC	5	5	778			0	0	0	0	0	0	0			4.4		74.38	2	148	14.3	0.89	0.972103	3	0.89	0.89	162	0	0	0
262	0		143	91	158		0	0	0	1	0	0	1	0	0	19228.1	0	RC	RH	57	57	659	1.1	12.8	0	1	2	0	0	1	2	3	2	2.8	2.48	99.19	1	276	13.9	0.89	0.57	1	0.89	0.23	93	1	0	0
263	0	26.7	155.9	90	170	65	1	0	0	1	0	0	0	0	0	1351.2	0	CVC	CVC	2	2	810			0	1	2	0	0	0	0			4.1		74.41	2	106	10	1.38	0.76515	3	1.38	1.38	163	0	0	0
264	1	22.1	176	72	151	68.4	0	0	0	1	0	0	0	0	0	2831.2	0	IMG	IMG	10	10	745			0	0.5	1	0	0	0	0			3.5	1.3	74.38	2	160	13.1	1.22	0.947418	3	1.22	0.88	119	0	0	0
265	0	26.5	160.9	71	113	68.6	0	0	0	1	0	0	0	0	0	890.3	0	IMN	IMN	2	2	799			0	0	0	0	0	0	0			4.2	0.05	80.45	2	156	13.4	0.7	0.74	2	0.7	0.7	165	0	0	0
266	0	29.3	151.1	65	155	67	1	0	0	1	0	0	1	1	0	7119.4	0	CVC	CVC	2	2	685	0.3	0.3	0	0	0	0	0	1	1			3.8		129.85	1	194	12.6	0.54	0.46	1	0.54	0.54	116	0	0	0
267	1	20.9	172	74	145	61.9	0	0	0	1	0	0	1	0	0	3630.3	0	CVC	CVC	1	1	628	0.3	0.3	0	0	0	0	0	1	1			4.5		74.47	2	272	12.5	0.57	0.973391	3	0.57	0.57	147	0	0	0
268	1	17.1	161.7	55	100	44.8	0	1	0	1	0	0	0	0	0	1058.9	0	GS	GS	7	7	846			0	0	0	0	0	0	0			3.3	0.04	91.81	1	90	11.6	0.82	0.81	1	0.82	0.82	107	0	0	0
269	1	22.1	175.6	67	126	68.2	0	1	0	1	0	0	0	0	0	8376.8	0	RC	RC	7	7	819			0	0	0	0	0	0	0			4.1	7.76	56.25	3	137	12.8	1.32	1.28	1	1.54	1.17	116	1	0	0
270	0	21.4	148	60	128	46.8	0	1	0	1	0	0	0	0	0	4154.6	0	IMG	IMG	6	6	944			0	0	0	0	0	0	0			3.1		73.13	2	173	12.2	0.76	0.76	1	0.77	0.72	149	0	0	0
271	1	16.5	173	83	133	49.4	0	0	0	1	0	0	1	0	0	17870.6	0	RC	RC	35	35	113	6	15.3	0	0.5	1	0	0	1	2	1	5	2.9	1.82	74.4	2	268	8.8	1.04	0.976469	3	1.26	0.55	106	1	0	1
272	1	18.9	154.9	66	151	45.4	0	1	0	1	0	0	1	0	0	1862.4	0	IMH	IMH	6	6	258			0	1	2	0	0	0	0			3.7		58.14	3	169	9.4	1.37	1.19	1	1.59	1.32	204	0	0	1
273	1	24.4	165.2	79	115	66.7	1	0	0	1	0	0	1	0	0	6156.6	0	CVC	CVC	2	2	680	0.2	0.2	0	0	0	0	0	1	1			4.9		74.46	2	132	16.3	0.55	0.973533	3	0.55	0.55	141	0	0	0
274	0			68	159		0	0	0	1	0	0	0	0	0	5879.5	0	GS	GS	7	7	800			0	0	0	0	0	0	0			4.2	23.46	74.4	2	135	13	0.68	0.769318	3	0.84	0.68	162	1	0	0
275	0	26.7	150	57	132	60	0	0	0	1	0	1	1	0	0	1332.2	0	CVC	CVC	3	3	965	0.4	0.4	0	0	0	0	0	1	1			3.5		37.56	3	148	10.5	1.34	1.36	1	1.34	1.19	129	0	0	0
276	1	25.1	170	100	120	72.5	0	0	0	1	0	0	1	0	0	3639.8	0	CVC	CVC	5	5	627	0.9	0.9	0	0	0	0	0	1	1			3.5	3.27	27.25	4	115	10.5	1.99	2.31	1	2.37	1.99	152	0	0	0
277	1	24	168.5	57	146	68	1	0	0	1	0	0	1	1	0	3914	0	CVC	CVC	9	9	703			0	0	0	0	0	0	0			3.8	4	61.27	2	269	9.4	1.16	1.15	1	1.29	1.05	129	0	0	0
278	1	20.1	169.3	70	125	57.5	0	1	0	1	0	0	0	0	0	3889.3	0	IMG	IMG	6	6	375			0	0	0	0	0	0	0			3.6		58.71	3	320	8.8	0.94	1.18	1	0.94	0.94	111	0	0	1
279	1	19.8	175	110	152	60.5	0	0	0	1	0	0	0	0	0	16923	0	CNSC	CNSC	16	16	928	0.7	0.7	0	0	0	0	0	1	1	2	1	3.9	1.28	155.73	1		15.6	0.64	0.6	1	0.64	0.5	147	0	0	0
280	1			75	149		0	0	0	1	0	0	1	0	0	3582.4	0	IMN	UR	7	7	642			0	0	0	0	0	0	0			3.8	2.32	17.24	4	153	10.7	2.97	3.39	1	2.97	2.25	172	1	0	0
281	1			70	106	45.7	0	0	1	1	0	0	0	0	0	6205.6	0	RC	RC	31	31	841			0	0	0	0	0	0	0			3.5	8.12	86.63	2	94	8.8	0.89	0.86	1	0.89	0.54	121	0	0	0
282	0	18.9	155	66	105	45.3	0	0	0	1	0	0	1	0	0	2036.2	0	CNSC	CNSC	13	13	619			0	0	0	0	0	0	0			3.8	4.64	143.44	1	286	12.6	0.46	0.43	1	0.49	0.41	217	0	0	0
283	1	22.5	168.7	78	157	64.1	1	0	0	1	0	0	1	0	0	7732.7	0	CVC	CVC	2	2	678	0.3	0.3	0	0	0	0	0	1	1			4		74.53	2	191	14.9	0.55	0.977369	3	0.55	0.55	146	0	0	0
284	1	25.7	174	60	110	77.7	0	0	0	1	0	0	1	0	0	862.9	0	IMG	IMG	5	5	862			0	0	0	0	0	0	0			4.3	0.05	57.03	3	178	13.6	1.36	1.21	1	1.36	1.17	171	0	0	0
285	1	17.3	160	52	99	44.4	0	0	0	1	0	0	0	0	0	18219.7	0	RC	RC	12	12.8	12	9.9	9.9	0	0	0	0	0	1	1	1	5	3	30	84.12	2	130	10.4	0.87	0.88	1	1.03	0.51	98	0	1	1
286	0	22.6	156.3	72	137	55.2	0	0	0	1	0	0	0	0	0	20376	1	RC	RC	37	37	880	10.7	10.7	0	3	2	0	0	1	1	1	5	2.9	2.91	73.68	2	207	10.3	2.74	0.738976	3	2.74	0.87	214	0	0	0
287	1	23.9	164	62	127	64.2	0	0	0	1	0	0	0	0	0	1925.8	0	SPC	SPC	4	4	890			0	0	0	0	0	0	0			4.2	8.54	71.55	2	139	13.6	0.7	1.02	1	0.94	0.7	198	1	0	0
288	0	23.1	156	53	113	56.3	0	0	0	1	0	0	1	0	0	1167.6	0	RC	RC	5	5	681			0	0	0	0	0	0	0			3.9	16.26	74.33	2	197	12.5	0.35	0.747602	3	0.36	0.35	141	0	0	0
289	1	21.5	164	57	141	57.9	0	0	0	1	0	1	1	0	0	2158.7	0	CVC	CVC	7	7	68			0	1	2	0	0	0	0			3.8		81.96	2	106	8	0.96	0.88	1	1.27	0.96	126	0	0	1
290	1	30.9	170.7	97	178	90	0	0	0	1	0	0	1	0	1	5749.8	0	CVC	CVC	2	2	963	1.1	1.1	0	0	0	0	0	1	1			4.2		100.54	1	322	16.6	0.7	0.79	1	0.7	0.59	158	0	0	0
291	0	22.1	152	68	150	51	0	0	0	1	0	0	1	0	0	3313.2	0	JRC	JRC	7	7	924			0	0	0	0	0	0	0			3.5	8.27	46.38	3	144	9.1	0.93	1.12	1	1.17	0.93	124	1	0	0
292	1	27.5	165.5	79	126	75.3	0	1	0	1	0	0	0	0	0	4773.4	0	UR	UR	8	8	825			0	0	0	0	0	0	0			3.9		52.83	3	174	14.6	1.28	1.32	1	1.52	1.03	113	1	0	0
293	0	23.9	146.3	71	151	51.1	0	0	0	1	0	0	0	0	0	2815.3	0	CNSC	CNSC	13	13	747			0	1	2	0	0	0	0			3.9	0.02	74.44	2	242	11.2	0.87	0.746656	3	1.18	0.87	137	0	0	0
294	0	37.3	148	107	187	81.6	0	0	0	1	0	0	0	0	0	2296.7	0	CNSC	CNSC	4	4	650			0	0	0	0	0	0	0			4.6		29.43	4	82	11.9	1.73	1.68	1	1.73	1.73	177	0	0	0
295	0	23.6	157	51	154	58.2	0	0	0	1	0	0	1	0	0	2386.1	0	CVC	CVC	9	9	813	2.1	2.1	0	0.5	1	0	0	1	1			4.4		55.56	3	107	11.3	1.14	0.96	2	1.2	1.13	117	0	0	0
296	0	25.8	162.1	67	117	67.8	0	0	0	1	0	0	0	0	0	3722.9	0	IMI	IMI	8	8	937			0	0	0	0	0	0	0			3.2	6.2	51.4	3	264	10.5	0.97	1.06	1	1.02	0.89	181	0	0	0
297	0	21.7	153	56	148	50.9	0	0	0	1	0	0	1	0	0	2183.3	0	NP	NP	7	7	839			0	0	0	0	0	0	0			3.7	5.23	49.32	3	293	9.6	1.17	1.09	1	1.27	1.17	107	1	0	0
298	1	27.7	165	54	137	75.4	0	0	0	1	0	0	1	0	0	2334.5	0	CNSC	CNSC	3	3.5	3	0.7	0.7	0	3	2	0	0	1	1	3	2	3.7		43.73	3	248	11.1	2.01	1.52	1	4.75	2.01	124	0	1	1
299	1	28.8	164	71	118	77.4	0	0	0	1	0	0	0	0	0	3219.6	0	UR	UR	5	5	950			0	0	0	0	0	0	0			3.7		25.67	4	154	14.5	2.29	2.45	1	2.29	2.24	129	1	0	0
300	0	22.8	160.3	59	108	58.6	0	0	0	1	0	0	0	0	1	22791.4	0	CVC	CVC	33	33	659	3.4	4.7	0	1	2	0	0	1	3			3.8	4.59	74.34	2	296	9.8	1.38	0.737828	3	1.47	0.86	99	0	0	0
301	1	26.6	163.5	66	108	71.2	1	0	1	1	0	0	1	0	0	4329.9	0	CVC	CVC	3	3	873	0.2	0.2	0	0	0	0	0	1	1			4.1		27.39	4	95	10.8	1.83	2.35	1	2.07	1.83	191	0	0	0
302	0	30.3	155	68	133	72.9	0	0	0	1	0	0	1	0	0	1442.2	0	JRC	JRC	3	3.2	3			0	2	2	0	0	0	0			3.6		74.49	2	450	9.5	1.55	0.739732	3	1.55	1.34	232	0	1	1
303	1	23.6	165.2	64	129	64.5	0	0	0	1	0	0	0	0	0	1248.5	0	IMG	IMG	7	7	944			0	0	0	0	0	0	0					35.93	3		10	2	1.81	1	2	1.72		0	0	0
304	1	28.4	170	64	135	82	1	0	0	1	0	1	1	1	0	7908.9	0	CVC	CVC	9	9	803	0.3	3.5	0	0	0	0	0	1	4	5	4	4.7	4.43	53.19	3	242	12.6	1.33	1.3	1	1.39	0.96	146	0	0	0
305	1	22.6	166	98	122	62.4	0	0	0	1	0	1	1	0	0	2541.9	0	CVC	CVC	7	7	901			1	1	2	0	0	0	0			3.6	7.95	81.56	2	201	12.9	1.38	0.88	1	1.38	0.99	110	0	0	1
306	0	23.3	144.7	92	163	48.8	0	0	0	1	0	0	1	0	0	848.4	0	IME	IME	6	6	706			0	1	2	0	0	0	0			3.6		23.41	4	80	9.6	2.74	2.03	1	2.74	2.74	173	0	0	0
307	1	24.2	168	99	152	68.4	0	0	0	1	0	0	1	0	0	4812.6	0	SPC	SPC	20	20	736	1.1	1.1	0	0	0	0	0	1	1	2	1	3.1	6.32	88.92	2	183	14.3	0.76	0.82	1	0.76	0.54	170	0	0	0
308	0	17.1	150	0	0	38.5	0	0	0	1	0	0	1	0	0	1641.1	0	EM	EM	1	1.3	1	0.5	0.5	0	2	2	0	0	1	1	5	4	3.6		124.46	1	463	12.7	0.79	0.49	1	1.11	0.61	160	0	1	1
309	1			47	133	54.9	0	0	0	1	0	0	0	0	0	9596.6	0	IMG	IMG	17	17	701			0	2	2	0	0	0	0			2.2	16.12	29.46	4	355	5.7	3.29	2.14	1	4.72	1.77	82	0	0	1
310	1	25.9	173.5	67	127	78	0	0	0	1	0	0	0	0	0	1899.4	0	CVC	CVC	2	2	690			0	0	0	0	0	0	0			4.3		34.56	3	233	12.7	1.67	1.88	2	1.67	1.51	153	0	0	0
311	0	28.7	151.2	70	110	65.6	0	0	0	1	0	0	1	0	0	10835.6	0	JRC	JRC	15	15	775			0	0	0	0	0	0	0			3.8	1.32	89.82	2	146	10.1	0.6	0.65	1	0.6	0.45	147	1	0	0
312	0	32.6	155	44	83	78.3	0	0	0	1	0	0	0	0	0	4035.5	0	IMN	IMN	6	6	816			0	0	0	0	0	0	0			2.9	30	37.68	3	190	12.1	0.93	1.35	1	0.93	0.5	172	0	0	0
313	0	23.2	151.3	76	143	53	0	0	0	1	0	0	0	0	0	4590.3	0	IMI	IMI	27	27	631			0	0	0	0	0	0	0			3.1	18.62	50	3	140	11.5	0.7	1.08	1	0.77	0.33	116	0	0	0
314	0	25.7	142.8	86	151	52.5	0	0	0	1	0	0	1	0	0	2396.7	0	SPC	SPC	3	3	769			0	0	0	0	0	0	0			3.8		83.1	2	112	14.5	0.65	0.67	1	0.78	0.57	156	1	0	0
315	0	26	142	64	113	52.4	0	1	0	1	0	0	0	0	0	14657.3	0	GS	GS	31	31	910			0	0.5	1	0	0	0	0			4.2	2.6	136.5	1	326	13.9	0.57	0.45	1	0.61	0.37	215	1	0	0
316	0			81	125		0	1	0	1	0	0	0	0	0	11121.5	0	IMG	GS	17	17	827			0	0	0	0	0	0	0			4.4	0.04	74.48	2	148	13.5	0.67	0.766597	3	0.67	0.55	250	1	0	0
317	0	19.7	150	91	175	44.4	1	0	0	1	0	1	1	0	0	2126	0	CVC	CVC	7	7	658	0.6	0.6	0	1	2	0	0	1	1	2	1	3.2		44.08	3	173	11.1	1.3	1.14	1	1.57	1.3	200	0	0	0
318	0	19.4	145	77	138	40.7	0	0	0	1	0	0	0	0	0	4541	0	JRC	JRC	10	10	817			0	1	2	0	0	0	0			2.7		164.09	1	157	12.7	0.19	0.37	1	0.6	0.19	142	1	0	0
319	0	25.7	147.8	92	215	56.2	1	0	0	1	0	0	0	0	0	5729.4	0	CVC	CVC	4	4	828	0.1	0.1	0	0	0	0	0	1	1			3.9		78.49	2	352	14.4	0.58	0.71	1	0.58	0.58	216	0	0	1
320	1	24.8	166.7	72	128	68.8	0	1	0	1	0	0	0	0	0	4230	0	GS	GS	8	8	886			0	0	0	0	0	0	0			4.3	16.63	121.42	1	238	12	0.66	0.65	1	0.79	0.63	168	0	0	0
321	0	20.4	163.9	84	163	54.8	0	0	0	1	0	0	0	0	0	1060.1	0	CNSC	CNSC	3	3	613			0	0	0	0	0	0	0			4.8	0.14	74.4	2	126	14.4	0.63	0.782328	3	0.63	0.63	184	0	0	0
322	0	34.4	148.2	90	158	75.6	0	0	0	1	0	0	1	0	0	5782	0	UR	UR	20	20	831			0	0	0	0	0	0	0			4		59.41	3	193	11.4	0.78	0.93	1	0.78	0.78	109	1	0	0
323	1	26	169	71	109	74.2	0	0	0	1	0	0	0	0	0	9568.4	0	RC	RC	6	6	724			0	0.5	1	0	0	0	0			3	18.66	139.13	1	137	16.7	0.78	0.6	1	0.78	0.64	107	0	0	0
324	0	24.6	158.7	64	156	62	0	0	0	1	0	0	1	1	0	5090.3	0	CVC	CVC	2	2	743	0.2	0.2	0	2	2	0	0	1	1			2.9		74.44	2	85	9.9	2.03	0.759133	3	2.03	2.03	175	0	0	0
325	0	19.3	165	78	152	52.6	0	0	0	1	0	0	0	0	0	4869.6	0	GS	IMG	15	15	684			0	1	2	0	0	0	0			3	27.16	74.35	2	134	10.7	1.01	0.739333	3	1.05	0.64	87	0	0	0
326	0	29	164.4	76	104	78.4	0	0	0	1	0	0	1	0	0	1414.5	0	IME	IME	7	7	660			0	0.5	1	0	0	0	0			3.3		156.94	1	169	13.3	0.51	0.44	1	0.62	0.51	183	0	0	0
327	0	17.8	152.2	106	211	41.3	0	0	1	1	0	0	0	0	0	3744	0	IMG	CNSC	16	16	748			0	0.5	1	0	0	0	0			4.8	0.61	104.86	1	185	14.8	0.3	0.55	1	0.72	0.3	209	0	0	0
328	1			57	129		0	0	0	1	0	0	1	1	0	1487.6	0	CVC	CVC	0	0	787			0	0	0	0	0	0	0					69.2	2				1.05	2	0.95	0.95		0	0	0
329	0	25.6	148.3	65	142	56.2	0	0	0	1	0	0	0	0	0	2575.6	0	CNSC	CNSC	3	3	642			0	0	0	0	0	0	0			4.6	0.28	74.43	2	214	12.9	0.74	0.73707	3	0.74	0.74	116	0	0	0
330	0	26.1	148.1	57	118	57.2	0	0	0	1	0	0	1	0	0	1132.6	0	IMN	IMN	6	6	622			1	1	2	0	0	0	0			3.7		18.62	4	118	8.5	3.18	2.51	1	3.18	2.43	120	0	0	0
331	0	20.5	151.3	52	92	47	0	1	0	1	0	0	0	0	0	653.3	0	GS	GS	1	1	482			0	0	0	0	0	0	0			2.4		74.37	2		9.5	0.67	0.739162	3	0.67	0.67	162	0	0	1
332	0	28.8	158	80	161	71.8	0	0	0	1	0	0	1	0	0	1305.9	0	CNSC	CNSC	3	3	894			0	0	0	0	0	0	0			4.5		56.92	3	131	11.7	0.79	0.94	1	0.79	0.79	157	0	0	0
333	1	20.6	158.9	64	127	52	0	1	0	1	0	0	0	0	0	9374	0	IMG	GS	16	16	754			0	1	2	0	0	0	0			4	8.94	74.39	2	153	14.1	0.98	0.981335	3	1.32	0.98	193	1	0	0
334	1	19.7	168.4	71	133	55.9	0	0	0	1	0	0	0	0	0	845.7	0	NP	NP	3	3	518			0	0	0	0	0	0	0			3.5		74.35	2	84	10.1	0.68	0.963775	3	0.68	0.68	149	0	0	1
335	1	27.5	155.5	74	153	66.5	0	0	0	1	0	0	0	0	0	3698.1	0	IMG	IMG	11	11	230			0	0	0	0	0	0	0			2.8	0.7	52.44	3	289	7.8	1.33	1.31	1	1.38	1.19	97	0	0	1
336	1	26	170	89	137	75.1	0	1	0	1	0	0	1	0	0	28192.9	0	SPC	RH	84	84	404	2.3	2.3	0	0	0	0	0	1	1	3	2	3.1	3.02	110.91	1	119	10.3	0.74	0.68	1	0.79	0.48	124	0	0	1
337	1	23.8	165.2	73	157	64.9	0	0	0	1	0	0	0	0	0	2241.3	0	SPC	SPC	7	7	441			0	0	0	0	0	0	0			3.5	10.63	84.32	2		13.6	0.74	0.87	1	0.74	0.74		1	0	1
338	0	29.1	146.6	73	120	62.6	0	0	0	1	0	0	0	0	0	5151	0	JRC	JRC	8	8	685			0	0	0	0	0	0	0			3.4	2.61	74.45	2	93	10.2	0.5	0.75	1	0.73	0.5	177	1	0	0
339	0			105	170		0	0	0	1	0	1	1	0	0	1500.8	0	CVC	CVC	9	9	892			0	1	2	0	0	0	0			4.5		79.59	2	225	15.6	0.76	0.7	2	1	0.69	153	0	0	0
340	1	20	168.8	76	128	57.1	0	0	0	1	0	0	1	0	0	1352.1	0	IME	IME	13	13	894			0	0	0	0	0	0	0			3.9		95.01	1	310	13.3	0.93	0.79	1	0.93	0.93	200	0	0	0
341	0	24.9	158.3	64	134	62.3	0	0	0	1	0	0	1	0	0	590.5	0	IMG	IMG	2	2	958			0	0	0	0	0	0	0			4.4		42.99	3	120	10.6	1.1	1.21	1	1.1	1.1	181	0	0	0
342	0	27.6	158.1	61	110	69	1	0	0	1	0	0	1	0	0	1679.6	0	IME	RH	9	9	95			0	1	2	0	0	0	0			3.1		29.23	4	84	13.5	1.94	1.64	1	2.5	1.52	136	0	0	1
343	1	28.1	158.5	46	157	70.7	0	0	0	1	0	0	1	0	0	2953.6	0	IMN	IMN	11	11	844			0	1	2	0	0	0	0			3.5	12.66	24.89	4	186	9.3	3.3	2.51	1	3.38	2.45	170	0	0	0
344	1	29.6	177.8	89	136	93.6	0	0	0	1	0	0	1	0	0	9454.8	0	PS	CVC	14	14	894	0.1	0.1	0	0	0	0	0	1	1			4.6		62.19	2	259	15.9	1.17	1.26	1	1.17	1.09	138	1	0	0
345	0	20.2	141.4	70	125	40.4	0	0	0	1	0	0	1	0	0	5941.2	0	CVC	CVC	2	2	720	0.2	0.2	0	0	0	0	0	1	1			4.5		129.86	1	151	9.8	0.42	0.48	1	0.42	0.42	128	0	0	0
346	0	15.8	150	82	114	35.6	0	0	0	1	0	0	0	0	0	628.3	0	SPC	SPC	6	6	694			0	0	0	0	0	0	0			3.3	0.19	73.8	2	160	10.6	0.36	0.74894	3	0.36	0.36	121	0	0	0
347	1	21.6	175.5	91	143	66.4	0	1	0	1	0	0	1	0	0	1472.4	0	IMG	IMG	1	1	183			0	0	0	0	0	0	0			3.8	2.19	74.44	2	234	14.9	0.94	0.980774	3	0.94	0.9	132	0	0	1
348	1	26.3	160.9	61	103	68.1	0	0	0	1	0	0	1	0	0	3433.1	0	GS	GS	5	5	740	1.1	1.1	0	0	0	0	0	1	1	2	1	3.7		136.87	1	152	13.4	0.6	0.58	1	0.6	0.51	113	1	0	0
349	0	26	156.3	66	103	63.6	0	0	0	1	0	0	1	0	0	2888.6	0	CVC	CVC	4	4	885	1.5	1.5	1	0.5	1	0	0	1	1			3.4		88.97	2	131	14.9	0.87	0.67	1	0.95	0.87	240	0	0	0
350	1	19.8	178	32	62	62.8	0	0	1	1	0	0	0	0	0	24231.5	1	IMG	RC	20	20.4	20	0.8	16.8	0	3	2	0	0	1	3	2	1	2.7		74.45	2	217	9.4	1.34	1.01866	3	4.7	0.52	85	0	1	1
351	1	23.6	166.7	83	155	65.5	0	0	0	1	0	0	1	0	0	2100.5	0	IMN	IMN	2	2	735			1	0	0	0	0	0	0			3.8		11.3	5	156	10.8	4.8	5.13	1	4.8	4.67	224	0	0	0
352	1	28.7	172.9	73	121	85.9	0	0	0	1	0	0	1	0	0	1429.6	0	CVC	CVC	3	3	875			0	1	2	0	0	0	0			4.7	0.15	44.28	3	112	13.2	1.86	1.55	1	1.86	1.49	118	0	0	0
353	0	25	150	72	138	56.3	1	0	1	1	0	0	0	0	0	1592.6	0	CVC	CVC	1	1	46			0	0	0	0	0	0	0			4.1		55.82	3	79	14	0.89	0.94	1	0.89	0.89	153	0	0	1
354	0	25.6	147.9	65	116	55.9	0	0	0	1	0	0	0	0	0	1814.3	0	UR	UR	3	3	818			0	0	0	0	0	0	0					89.56	2				0.65	1	0.7	0.7		1	0	0
355	0	24.8	162	73	106	65	0	0	0	1	0	0	0	0	0	8747.9	0	CNSC	CNSC	20	20	760			0	1	2	0	0	0	0			3.6	0.58	137.72	1	75	13.9	0.65	0.45	1	0.77	0.62	238	1	0	0
356	1	25.3	150	76	138	57	0	0	0	1	0	0	1	0	0	1346.8	0	IMN	IMN	2	2	456			1	0	0	0	0	0	0			3	0.05	20.21	4	177	8.7	2.87	2.93	1	2.87	2.85	179	0	0	1
357	0			54	107		0	0	0	1	0	0	0	0	0	1283.4	0	CVC	CVC	2	2	796			0	0	0	0	0	0	0			4.9		69.33	2	143	13.4	0.58	0.82	1	0.58	0.58	107	0	0	0
358	1	25.7	162.4	65	123	67.8	1	0	0	1	0	0	1	0	0	6069.7	0	CVC	CVC	2	2	918	0.1	0.1	0	0	0	0	0	1	1			4.1		85.3	2	216	12.2	0.76	0.9	1	0.86	0.76	150	0	0	0
359	0	23.7	164.2	61	112	63.8	0	0	0	1	0	0	0	0	0	2185.5	0	UR	UR	13	13	874			0	0	0	0	0	0	0			4.2		69.68	2	162	11.5	0.81	0.81	2	0.82	0.82	132	0	0	0
360	0	27	152	51	129	62.4	0	0	0	1	0	0	0	0	0	6499.2	0	IMN	UR	10	10	902			0	1	2	0	0	0	0			3	2.53	63.45	2	86	9.2	0.9	0.85	1	1.2	0.9	134	1	0	0
361	1	24.2	161	87	121	62.6	0	1	0	1	0	0	0	0	0	1941.7	0	IMH	IMH	9	9	745			0	1	2	0	0	0	0			2.4	2.47	59.44	3	132	12.3	1.37	1.16	1	1.5	1.13	190	0	0	1
362	1	20.3	170	61	145	58.6	0	0	1	1	0	0	1	0	0	3346.4	0	IMG	IMG	4	4	657			0	0	0	0	0	0	0			3.2	9.05	78.28	2		8.4	1.07	0.93	1	1.07	0.92	111	0	0	0
363	0	31	158	91	140	77.5	0	0	0	1	0	0	0	0	0	9503.1	0	IMG	IMG	24	24	85			1	1	2	0	0	0	0			2	3.3	18.46	4	148	10.4	3.4	2.65	1	3.4	1.72	94	0	0	1
364	1			80	154		0	0	0	1	0	0	0	0	0	3478.4	0	GS	GS	4	4	685			0	0	0	0	0	0	0			4	30	59.01	3	128	12.8	0.99	1.18	1	0.99	0.69	112	1	0	0
365	1	22.3	168.8	55	116	63.4	0	1	0	1	0	0	0	0	0	14161.7	0	IMH	IMH	42	42	566	0.9	0.9	0	0	0	0	0	1	1	1	5	2.8	21.82	59.59	3	111	9.1	1.37	1.17	1	1.37	0.69	116	1	0	1
366	1	28	162.7	74	101	74	1	0	0	1	0	0	1	0	0	5307.2	0	CVC	CVC	2	2	855	0.2	0.2	0	0	0	0	0	1	1			4.2		73.85	2	134	15.8	1.06	0.99	1	1.06	1.06	149	0	0	0
367	0	23	159.6	66	118	58.6	0	0	0	1	0	0	1	0	0	1864.1	0	CNSC	CNSC	2	2	760			0	0	0	0	0	0	0			4.4		74.46	2	117	12.4	0.61	0.746519	3	0.73	0.65	166	0	0	0
368	1	25.4	160	60	138	65	0	0	0	1	0	0	1	0	0	1687.9	0	RC	RC	7	7	426			0	0	0	0	0	0	0			4.4	0.23	73.42	2	139	10.3	0.79	0.96	1	0.95	0.63	150	0	0	1
369	1	26.1	172	57	136	77.2	0	0	0	1	0	0	1	0	0	1960.9	0	IMN	IMN	4	4	729			1	0	0	0	0	0	0			3.4	4.01	36.15	3	77	11.1	1.69	1.76	1	1.89	1.58	136	0	0	1
370	1	21.9	175	89	164	67	0	0	0	1	0	0	1	0	0	38561.6	0	CNSC	RH	73	73	806	22	27	0	0	0	0	0	1	2	3	2	4.8	0.92	74.47	2	135	8.4	0.8	0.971075	3	1.04	0.24	96	1	0	0
371	1	17.3	161	82	138	44.8	0	0	0	1	0	1	1	0	0	4169.4	0	CVC	CVC	17	17	304	1.8	1.8	0	1	2	0	0	1	1			3.7	1.96	152.31	1	90	15.2	0.46	0.52	2	0.82	0.46	159	0	0	1
372	1	27.2	168	55	87	76.7	0	0	0	1	0	1	0	0	1	13373.4	0	CVC	CVC	8	8	712	5.3	5.3	0	0	0	0	0	1	1	2	1	4		74.38	2	397	16	0.83	1.03927	3	0.85	0.61	107	0	0	0
373	0	25.6	148	73	138	56	0	0	0	1	0	0	0	0	0	3929	0	JRC	JRC	11	11	788			0	0	0	0	0	0	0			3.7	9.04	74.37	2	169	11.4	0.52	0.747261	3	0.53	0.45	154	1	0	0
374	0	16.9	136.1	72	132	31.3	0	0	0	1	0	0	1	0	0	2595.6	0	CVC	CVC	11	11	715			0	0	0	0	0	0	0			3.9	0.33	42.52	3	111	11.2	0.82	1.19	2	1.18	0.69	208	0	0	0
375	0		163.5	84	134		0	0	0	1	0	0	0	0	0	3014.7	0	JRC	JRC	8	8	885			0	0	0	0	0	0	0			4.2	0.22	78.05	2	165	12.6	0.79	0.74	1	0.79	0.48	124	1	0	0
376	0	18.8	146	59	115	40.1	0	1	0	1	0	0	0	0	0	2214.5	0	OG	OG	5	5	27			0	0	0	0	0	0	0			3.7		135.34	1	115	9.2	0.49	0.45	1	0.49	0.49	158	0	0	1
377	1	22.8	174	52	111	69	0	0	0	1	0	0	0	0	0	2799.7	0	RC	RC	6	6	409			0	0	0	0	0	0	0			3.4	2.38	87.35	2	101	9.8	0.63	0.84	1	0.76	0.57	96	0	0	1
378	0	26.7	153.1	73	154	62.7	0	0	0	1	0	0	0	0	0	960.2	0	IMG	IMG	4	4	732			0	0	0	0	0	0	0			4.3	0.16	78.29	2	185	11.3	0.86	0.71	1	0.86	0.79	153	0	0	0
379	1	30.1	183.2	88	137	101.1	0	0	0	1	0	0	1	0	0	1128.3	0	IME	IME	2	2	782			0	0	0	0	0	0	0			4.4		82.83	2	151	14.6	0.8	0.95	1	0.8	0.8	197	0	0	0
380	1	23.1	159.2	70	125	58.6	0	0	0	1	0	0	1	0	0	6465.5	0	IMG	IMG	8	8	448	0.7	0.7	0	1	2	0	0	1	1	1	5	1.8	0.57	75.14	2	389	7.8	1.71	1.02	1	1.88	0.87	69	0	0	1
381	0	29.9	158.4	69	114	74.9	0	0	0	1	0	0	0	0	0	1897.2	0	IME	IME	11	11	964			0	0	0	0	0	0	0			3.8		71.21	2	139	11	1	0.82	1	1	1	167	0	0	0
382	1	25.8	166.8	74	130	71.8	0	0	0	1	0	0	0	0	0	5519.9	0	GS	GS	8	8	730			0	0	0	0	0	0	0			3.7	18.99	86.22	2	138	13.6	0.73	0.87	2	0.73	0.51	106	1	0	0
383	1	23.5	169.8	75	134	67.8	0	0	0	1	0	0	0	0	0	6627.7	0	SPC	SPC	10	10	677			0	0	0	0	0	0	0			3.3	13.47	98.49	1		10.2	0.86	0.79	1	0.86	0.69	71	1	0	0
384	1			77	145	71.2	0	1	0	1	0	0	1	0	0	4801.7	0	RC	RC	12	12	756			1	0	0	0	0	0	0			3.3	10.92	21.31	4	88	10.8	2.63	2.81	1	2.74	2.49	170	1	0	0
385	0	24.1	146.1	62	115	51.5	0	1	0	1	0	0	1	0	0	4481.5	0	RC	IMH	11	11	545			0	0	0	0	0	0	0			3.9		69.93	2	114	13	0.5	0.79	2	0.5	0.45	158	1	0	1
386	0	20.4	157	49	80	50.3	0	0	1	1	0	0	0	0	1	27487.9	0	RC	RC	32	32	39	31.8	31.8	0	0	0	0	0	1	1	1	5	2.5		74.46	2	214	9.1	0.81	0.762762	3	0.86	0.1	148	0	0	1
387	1	23.4	172	49	98	69.1	0	1	0	1	0	0	1	0	0	1545.8	0	UR	UR	10	10	677			0	0	0	0	0	0	0			3.5		59.32	3	207	12.1	1.67	1.18	1	1.46	1.02	143	0	0	0
388	0	12.8503	151	58	116	29.3	0	1	0	1	0	0	1	0	0	9753.4	0	IMG	GS	20	20	286	0.8	0.8	0	0	0	0	0	1	1	2	1	2.6	0.37	117.05	1	161	9.9	0.34	0.5	1	0.46	0.17	102	1	0	1
389	1	18.8	162.9	47	106	50	0	0	0	1	0	0	1	1	0	11521.2	0	RC	RC	9	9.4	9	8.7	8.7	0	0	0	0	0	1	1	1	5	2.4	20.72	28.46	4	208	7.3	2.4	2.21	1	2.44	1.88	52	0	1	1
390	1	18.5	160.1	88	130	47.5	0	0	0	1	0	0	1	0	0	1379.5	0	RC	RC	7	7	500			0	0	0	0	0	0	0			3.2	3.94	99.62	1	247	10.3	0.63	0.74	1	0.7	0.63	123	0	0	1
391	1	24	174.5	73	126	73.1	0	0	0	1	0	0	1	0	0	11251.4	0	CVC	CVC	9	9	925	0.8	0.8	0	0	0	0	0	1	1	2	1	4.3	0.15	109.01	1	119	13.1	0.79	0.71	1	0.84	0.66	219	1	0	0
392	0	19.6	141.9	71	156	39.5	0	0	0	1	0	0	0	0	0	2473.6	0	UR	UR	7	7	629			0	0	0	0	0	0	0			3.2	7.17	59.06	3	352	11.3	0.86	0.93	1	0.95	0.79	120	0	0	0
393	0	19.8	150.7	59	96	45	0	1	0	1	0	0	0	0	0	9178.6	0	OG	OG	16	16	952			0	0	0	0	0	0	0			2.8		59.36	3	305	11.1	1.02	0.96	1	1.02	0.8	153	1	0	0
394	0	24.2	155	76	136	58.2	0	0	0	1	0	0	1	0	0	2281.3	0	NP	NP	8	8	810			0	0	0	0	0	0	0			4	0.29	59.26	3	153	11.9	0.91	0.9	1	0.91	0.91	167	0	0	0
395	0	25.4	157.7	71	128	63.1	1	0	0	1	0	0	1	0	0	637.9	0	CVC	CVC	2	2	670			0	0	0	0	0	0	0			4		74.44	2	64	11.5	0.58	0.761003	3	0.58	0.58	187	0	0	0
396	1	19	168.9	62	108	54.3	0	1	0	1	0	0	1	0	0	2468.8	0	IMG	IMG	8	8	508			0	0.5	1	0	0	0	0			3.1	3.9	131.06	1	319	9.1	0.66	0.61	1	0.82	0.66	88	0	0	1
397	1	27	163	66	150	71.8	0	0	0	1	0	0	0	0	0	7008	0	IMN	IMN	14	14	689			1	1	2	1	10	0	0			3.2	1.11	3.91	5	72	8.4	12.39	12.39	1	13.72	5.65	97	1	0	0
398	0	25.7	159.1	84	163	65	0	0	0	1	0	0	1	0	0	610.1	0	IME	IME	3	3	684			0	0	0	0	0	0	0			4		91.29	1	110	14	0.61	0.63	1	0.61	0.61	171	0	0	0
399	1	25.4	160.9	62	104	65.7	0	0	0	1	0	0	0	1	0	5213.1	0	SPC	SPC	12	12	894			0	0	0	0	0	0	0			3.4	17.57	65.35	2	110	12.9	0.84	1.09	1	1.12	0.84	130	1	0	0
400	0	24.1	152.2	56	98	55.9	0	0	0	1	0	0	0	0	0	1244.8	0	IMG	IMG	4	4	130			0	0	0	0	0	0	0			4.1	7.54	88.58	2	179	11.4	0.37	0.63	1	0.69	0.37	157	0	0	1
401	0	26.6	154	54	105	63	0	0	0	1	0	0	0	0	0	5763.6	0	CVC	CVC	2	2	938	0.2	0.2	0	0	0	0	0	1	1			4.6		54.83	3	143	11.2	0.83	0.98	2	0.83	0.83	176	0	0	0
402	0	31.2	157.4	74	138	77.2	0	0	0	1	0	0	0	0	0	11278.6	0	CVC	JRC	19	19	697			0	0	0	0	0	0	0			4.3	5.7	121.59	1	164	13.2	0.48	0.5	1	0.61	0.37	169	1	0	0
403	1	24.3	172	78	133	72	0	0	0	1	0	0	0	0	0	5854.9	0	JRC	RH	23	23	743			0	1	2	0	0	0	0			3.7	5.23	74.33	2	109	11.5	1.31	0.940585	3	1.74	0.79	135	1	0	0
404	0	21.4	155.5	60	90	51.8	0	0	0	1	0	0	0	0	0	1023.9	0	IME	IME	7	7	929			0	1	2	0	0	0	0			3.8		49.54	3	267	10.8	1.48	1.13	1	1.48	1.06	187	0	0	0
405	1	21	163	50	124	55.8	0	0	1	1	0	0	1	0	0	1445.6	0	CNSC	CNSC	4	4	612			0	0	0	0	0	0	0			3.9		65.19	2	113	9.1	1.04	1.08	2	1.04	1.04	112	0	0	0
406	0	27.6	160	78	138	70.7	0	0	0	1	0	0	0	0	0	5454.1	0	JRC	JRC	7	7	789			0	0	0	0	0	0	0			3.4	1.22	52.05	3	86	11.1	0.9	1.03	1	0.9	0.83	149	1	0	0
407	1	26.8	160.2	70	154	68.9	0	0	0	1	0	0	0	0	0	7584.1	0	GS	GS	3	3	736			0	0	0	0	0	0	0			4.1		73.79	2		12.1	0.97	1.00348	3	0.97	0.83	205	1	0	0
408	1	29.3	165	69	125	79.7	0	0	0	1	0	0	0	0	0	20436.4	0	JRC	PS	46	46	856	3.3	3.3	0	0	0	0	0	1	1	2	1	4	19.96	74.35	2	137	12.9	0.91	0.974684	3	1.17	0.6	149	1	0	0
409	0	24.1	158.9	81	153	60.9	0	0	0	1	0	0	1	0	0	24795.6	0	CVC	CVC	12	12	764	0.7	0.7	0	1	2	0	0	1	1	2	1	4.2		59.97	3	108	10.3	0.92	1	1	1.36	0.77	231	1	0	0
410	1	26	175	72	144	79.5	0	0	1	1	0	0	1	0	0	5441.3	0	CNSC	CNSC	10	10	618			0	0	0	0	0	0	0			3.8	0.39	74.38	2	126	13.9	0.82	0.976709	3	1.03	0.82	138	0	0	0
411	1	27.5	172	102	176	81.4	0	0	0	1	0	0	0	0	1	7854.6	0	CVC	CVC	4	4	810	1.3	1.3	0	0	0	0	0	1	1			4.1		74.41	2	177	14.4	0.97	0.988445	3	0.97	0.97	149	0	0	0
412	1	19.8	165	57	116	54	0	0	0	1	0	1	1	0	0	6124.8	0	EM	RC	12	12	95	5	5	0	0	0	0	0	1	1	5	4	3.6	0.83	44.17	3	110	13.1	1.58	1.51	1	1.58	0.71	137	0	0	1
413	0	22.1	148.4	54	107	48.7	0	1	0	1	0	0	0	0	0	6010.1	0	IMG	IMH	12	12	941			0	0	0	0	0	0	0			3.2	8.19	96.94	1	121	10.5	0.65	0.59	1	0.65	0.46	137	0	0	0
414	1	23.7	176	62	108	73.5	0	1	0	1	0	0	1	0	0	1548.7	0	IMG	IMG	3	3	735			0	0	0	0	0	0	0			3.7		62.42	2		10.6		1.16	1	1.06	1.06	298	0	0	0
415	0	22.7	150.6	63	112	51.5	0	1	0	1	0	0	0	0	0	7430.5	0	IMG	GS	9	9	869			0	0	0	0	0	0	0			4.7	12.82	73.68	2	184	15.5	0.71	0.756763	3	0.71	0.58	161	1	0	0
416	1	27.2	166.2	62	104	75	1	0	0	1	0	0	1	0	0	3748.6	0	CVC	CVC	20	20	161			0	0	0	0	0	0	0			4.4		62.52	2	211	13	1.11	1.13	1	1.33	0.77	111	0	0	1
417	1	22.2	171	60	99	65	0	0	0	1	0	0	0	0	0	1373.6	0	CNSC	CNSC	2	2	759			0	0	0	0	0	0	0			3.5	0.11	86.85	2	88	12.8	0.9	0.83	1	0.9	0.9	114	0	0	1
418	1	26.3	173.7	55	139	79.4	0	0	0	1	0	0	1	0	0	3621	0	GC	GC	10	10	766			0	0	0	0	0	0	0			3.8	0.75	69.18	2	76	7.5	1.12	1.04	1	1.12	0.89	127	0	0	0
419	1	24.2	168.9	84	146	69	1	0	0	1	0	0	1	1	0	16454	0	CVC	CVC	9	9	854	1.1	2	0	0	0	0	0	1	2			4.5	12.23	75.18	2	112	13.1	1.07	0.97	1	1.07	0.58	140	1	0	0
420	0	26	159	64	128	65.8	0	0	0	1	0	0	0	0	0	13882.5	0	IMN	IMI	35	35	969			0	1	2	0	0	0	0			2.4	6.49	48.9	3	128	9.2	1.86	1.09	1	2.14	1.58	117	0	0	0
421	0		154	51	109		0	0	0	1	0	0	0	0	1	35684.7	1	CVC	CVC	4	4.8	4	3.9	3.9	0	1	2	0	0	1	1	2	1	3.6		74.37	2	159	11.1	0.81	0.72593	3	1.12	0.72	124	1	1	1
422	1	29	164.7	69	127	78.7	0	1	0	1	0	0	0	0	0	5683.8	0	IMG	IMG	8	8	317			0	0	0	0	0	0	0			3.7	0.33	99.63	1	176	12.8	0.75	0.76	1	0.81	0.75	143	0	0	1
423	1	27.7	169.6	71	140	79.6	0	0	0	1	0	0	1	0	0	2731	0	CNSC	CNSC	7	7	854			0	0	0	0	0	0	0			4.6	0.09	74.48	2	261	11.8	0.98	0.954001	3	1.04	0.98	192	0	0	0
424	1	29.5	178	80	159	93.6	0	0	0	1	0	0	0	0	0	1425.5	0	RC	RC	4	4	806			0	0	0	0	0	0	0			4.1	17.49	74.33	2	150	14.3	0.49	0.984426	3	0.69	0.49	162	0	0	0
425	0	22.2	169.7	77	129	64	0	1	0	1	0	0	0	0	0	6898.3	0	IMH	IMH	23	24	23			0	0	0	0	0	0	0			3.7	2.84	59.59	3	333	9.5	1.13	0.93	1	1.13	0.74	143	0	1	1
426	0	26.7	146	76	138	57	0	1	0	1	0	0	0	0	0	1084.1	0	CNSC	CNSC	7	7	889			0	0	0	0	0	0	0			3.9	0.8	73.8	2	151	13.1	0.86	0.785511	3	0.86	0.86	219	0	0	0
427	1	19.8	173.1	74	97	59.3	0	0	0	1	0	0	1	0	0	2549	0	IMG	IMG	8	8	798			0	0	0	0	0	0	0			4.1	0.08	74.51	2		14.6	0.75	1.01791	3	0.94	0.75	163	0	0	0
428	1	26.9	167.1	88	139	75	0	0	0	1	0	0	1	0	0	1063.8	0	IMG	IMG	2	2	805			0	0	0	0	0	0	0			4.5		87.04	2	108	16.7	0.72	0.91	1	0.72	0.72	157	0	0	0
429	1	21.9	171	68	136	64	0	0	0	1	0	0	0	0	0	836.1	0	CNSC	CNSC	4	4	693			0	0	0	0	0	0	0			4		103.83	1	137	12.8	0.69	0.72	1	0.69	0.69	177	0	0	1
430	0	15.5	153.5	83	140	36.5	0	0	0	1	0	0	0	0	0	3357.3	0	RC	RC	13	13	575			0	0	0	0	0	0	0			3.6	0.1	46.64	3	111	9.3	1.05	1.13	1	1.2	1.05	91	1	0	1
431	1	17.7	173	66	154	53.1	0	0	0	1	0	0	1	0	0	2059.6	0	RC	RC	9	9	833			0	0	0	0	0	0	0			4	11.85	84.79	2	181	12.8	0.86	0.86	2	0.86	0.75	127	0	0	0
432	1	24.2	170	58	96	70	0	0	0	1	0	0	0	0	1	56109.4	0	CVC	CVC	57	57	910	16.8	18.1	0	3	2	0	0	1	2	2	1	4.4	8.48	75.03	2	266	14.3	1	1	2	3.32	0.67	176	1	0	0
433	0	20.1	152	64	144	46.5	0	1	0	1	0	0	0	0	0	17110.4	0	RC	RC	24	24.7	24	1.1	15	0	0	0	0	0	1	2	2	1	3.3	19.12	124.09	1	165	9	0.48	0.49	1	0.56	0.24	146	0	1	1
434	0	28.7	158.6	72	126	72.1	0	0	0	1	0	0	1	0	0	1607.2	0	OL	OL	4	4	839			0	0	0	0	0	0	0				0.24	60.05	2			0.82	0.91	1	0.82	0.82	140	0	0	0
435	0	22.6	157.4	112	170	56	0	0	0	1	0	0	1	0	0	13279.7	0	CNSC	CNSC	14	14	626	1	1	0	0	0	0	0	1	1	3	2	3.4	1.41	121.49	1		12.7	0.45	0.51	1	0.57	0.45	130	1	0	0
436	1	19.4	169	74	142	55.5	1	0	0	1	0	0	1	0	0	4556.3	0	CNSC	RH	16	16	768			0	0.5	1	0	0	0	0			4.6	4.05	113.59	1	136	12.4	0.51	0.68	1	0.88	0.51	146	0	0	0
437	1	27.7	164.3	62	144	74.7	1	0	0	1	0	0	0	0	0	15479.2	0	CVC	CVC	7	7	908	1	1	0	0	0	0	0	1	1	2	1	4.3	0.02	74.5	2	200	12.7	0.71	0.99252	3	0.93	0.71	146	1	0	0
438	1	25.4	162.4	78	137	67	1	0	0	1	0	0	1	0	0	1216.4	0	CVC	CVC	2	2	701			0	0	0	0	0	0	0			4.2		30.17	3	95	11.7	2.17	2.19	1	2.17	2.05	160	0	0	0
439	0	25.7	148	87	138	56.4	0	0	0	1	0	0	0	0	0	2401.8	0	SPC	SPC	5	5	617			0	0	0	0	0	0	0			4.4		76.61	2	124	13.1	0.51	0.73	1	0.63	0.51	149	1	0	0
440	0	27	154	71	120	64	0	0	0	1	0	0	1	0	0	5005.7	0	JRC	JRC	12	12	747			0	0	0	0	0	0	0			3.6	7.17	84.28	2	158	10.4	0.45	0.68	1	0.65	0.45	151	1	0	0
441	0	35.4	154.8	79	141	84.8	1	0	0	1	0	0	0	0	0	1235.6	0	CVC	CVC	2	2	897			0	0	0	0	0	0	0			4.1		74.44	2	166	13.1	0.86	0.775255	3	0.86	0.86	168	0	0	0
442	1	23.6	157.8	72	133	58.7	1	0	0	1	0	0	1	0	0	5160.9	0	CVC	CVC	2	2	726	0.1	0.1	0	0	0	0	0	1	1			4.5		85.01	2	146	13.7	0.73	0.9	1	0.73	0.67	148	0	0	0
443	1	22.9	162.3	60	113	60.4	0	0	0	1	0	0	0	0	0	2384.7	0	SPC	SPC	3	3	806			0	0	0	0	0	0	0			3.5	3.86	77.45	2	248	12.7	0.76	0.95	1	1.09	0.76	151	1	0	0
444	1	29.4	175	67	127	90.1	0	0	1	1	0	0	1	0	0	13627.6	0	CNSC	RH	48	48	716	12	12	0	0	0	0	0	1	1	3	2	3.9	1.85	74.33	2	175	15.4	0.59	1.10938	3	0.94	0.5	206	0	0	0
445	1	27	166.4	72	126	74.8	0	1	0	1	0	0	1	0	0	2141.7	0	IMG	IMG	10	10	929			0	0	0	0	0	0	0			2.8	3.06	61.38	2	110	12.3	1.25	1.19	1	1.25	0.94	95	0	0	0
446	1	23.9	164.7	60	108	64.9	0	1	0	1	0	0	0	0	0	12740.6	0	GS	GS	22	22	792			0	0	0	0	0	0	0			3.2	7.19	66.24	2	359	13.1	1.29	1.07	1	1.29	0.92	133	1	0	0
447	0	21.9	152.6	68	147	51	0	0	0	1	0	0	0	0	0	2261.5	0	CNSC	CNSC	2	2	700			0	0	0	0	0	0	0			3.9		51.2	3	160	11.2	1	1.05	1	1.13	1	113	0	0	0
448	1	33.2	164.3	79	136	89.7	0	0	0	1	0	0	1	0	0	9639.2	0	CVC	CVC	2	2	928	0.1	0.1	0	0	0	0	0	1	1			4.2		74.48	2	114	14.6	0.71	1.02144	3	0.8	0.71	123	0	0	0
449	0	21.3	151.5	90	149	48.9	1	0	0	1	0	0	1	1	0	5217.7	0	SPC	CVC	5	5	883	0.3	0.3	0	0	0	0	0	1	1			3.9		109.06	1	249	12.3	0.59	0.54	1	0.59	0.53	171	0	0	0
450	1	27.5	161.6	65	122	71.9	0	0	0	1	0	0	1	0	0	2515.6	0	SPC	SPC	4	4	799			0	0	0	0	0	0	0			4.2	3.92	56.23	3	138	12.1	1.09	1.27	1	1.24	0.97	226	1	0	0
451	0	21	148	73	126	46.1	0	0	0	1	0	0	0	0	0	931.3	0	IMG	IMG	3	3	679			0	0	0	0	0	0	0			4		109.66	1	176	11.9	0.52	0.54	1	0.52	0.52	129	0	0	0
452	1	18.9	176	85	166	58.5	0	0	1	1	0	0	0	0	0	1697.2	0	CNSC	CNSC	5	5	908			0	0	0	0	0	0	0			4.6	0.2	47.4	3	127	16.9	1.41	1.43	1	1.28	1.1	151	0	0	0
453	1	21.2	161.1	61	113	55	0	0	0	1	0	0	1	0	0	10132.3	0	SPC	SPC	43	43	617			0	0	0	0	0	0	0			3.8	18.54	67.49	2		12.5	0.91	1.06	1	1.06	0.91	135	1	0	0
454	0	23.9	143	61	116	48.8	0	0	0	1	0	0	1	0	0	4153.8	0	IMH	IMH	3	3	640			0	0	0	0	0	0	0			4.1		73.02	2	235	9.2	0.77	0.77	1	0.77	0.77	147	0	0	0
455	1	22	149.2	57	112	48.9	0	0	0	1	0	0	0	0	0	724.6	0	IMG	IMG	4	4	869			0	0	0	0	0	0	0			2.3	0.71	108.94	1	140	9.1	0.87	0.76	1	0.87	0.87	101	0	0	0
456	0	23.1	148.1	63	141	50.6	0	0	0	1	0	0	1	0	0	3510.4	0	SPC	SPC	9	9	708			0	0	0	0	0	0	0			4.2	4.7	83.71	2		11.6	0.48	0.67	1	0.6	0.48	133	1	0	0
457	1	21.9	168.2	90	158	61.9	0	0	0	1	0	0	0	0	0	2274.4	0	CNSC	CNSC	3	3	644			0	0	0	0	0	0	0			3.9	0.12	100.35	1	84	13.4	0.69	0.74	1	0.69	0.53	175	0	0	0
458	1	26.4	165.6	60	113	72.4	1	0	0	1	0	0	1	1	0	1215.5	0	CVC	CVC	1	1	650			0	0	0	0	0	0	0			4.3		89.01	2	214	13.5	0.65	0.84	1	0.65	0.65	155	0	0	0
459	1	28.6	169.3	53	95	81.9	0	0	0	1	0	0	0	0	0	1951.3	0	CVC	CVC	2	2	922			0	0	0	0	0	0	0			4.3		74.47	2	123	14	1.11	0.990274	3	1.11	1.11	145	0	0	0
460	1	14	172	52	99	41.4	0	1	0	1	0	0	1	0	0	1757	0	GC	GC	2	2.6	2			0	0	0	0	0	0	0			2		95.38	1		10.2	0.56	0.77	1	0.8	0.56	89	0	1	1
461	0	25.4	149.8	73	135	57.1	0	0	0	1	0	0	0	0	0	1195.7	0	OL	OL	4	4	821			0	0	0	0	0	0	0			4.5	0.02	74.4	2	149	13.7	0.53	0.784618	3	0.53	0.53	165	0	0	0
462	1	19	173	82	141	57	0	1	0	1	0	0	1	0	0	1321.6	0	IMH	IMH	7	7	40			0	0	0	0	0	0	0			2.6	10.53	88.31	2	130	8.5	0.59	0.85	1	0.72	0.59	139	0	0	1
463	0	25.6	152	54	85	59.2	0	1	0	1	0	0	0	0	0	24207.7	1	IMH	IMH	36	36	968	7.4	9.9	0	3	2	0	0	1	2	1	5	1.8	18.51	119.52	1	237	13.2	1.99	0.5	1	1.99	0.46	83	0	0	0
464	1	27.2	175	119	209	83.4	0	0	1	1	0	0	1	0	0	59752.8	0	CNSC	RH	193	193	856	29.8	29.8	0	1	2	0	0	1	1	3	2	4.5	0.23	73.66	2	227	17	0.82	1.07086	3	1.44	0.22	250	0	0	0
465	0	18.4	156	64	116	44.8	0	0	0	1	0	0	1	0	0	4079.2	0	JRC	JRC	11	11	927			0	0	0	0	0	0	0			3.6	1.37	55.81	3	96	10.4	0.99	0.95	1	0.99	0.85	130	1	0	0
466	0	19.5	144.2	50	118	40.5	0	0	0	1	0	0	0	0	0	4946.9	0	RC	RC	14	14	147			0	0	0	0	0	0	0			2.4	11.12	137.04	1	339	9.5	0.53	0.44	1	0.53	0.25	103	0	0	1
467	1	25.9	172	85	159	76.6	0	0	1	1	0	0	0	0	0	4578.6	0	CNSC	CNSC	5	5	620			0	0	0	0	0	0	0			4.9	0.17	74.47	2	152	16.8	0.72	0.990315	3	0.73	0.72	182	0	0	0
468	1	24	172.3	60	100	71.2	0	0	0	1	0	0	1	0	0	445.9	0	IME	IME	2	2	705			0	0	0	0	0	0	0			3.7		60.34	2	98	13.2	1.01	1.16	1	1.01	0.86	162	0	0	0
469	1	26.2	163.2	66	134	69.7	0	1	0	1	0	0	0	0	0	2504.4	0	RC	RC	10	10	705			0	0	0	0	0	0	0			4.5	0.94	73.76	2	153	13.5	0.66	0.99097	3	0.84	0.66	166	0	0	0
470	0	21.7	154	77	113	51.4	0	1	0	1	0	0	0	0	0	5713.9	0	JRC	JRC	15	15	629			0	1	2	0	0	0	0			3.2	6.29	133.02	1	144	9	0.57	0.49	1	0.83	0.57	125	1	0	0
471	1	25.1	173	85	145	75	0	0	0	1	0	0	0	0	0	1963.4	0	IMG	IMG	7	7	851			0	0	0	0	0	0	0			4.3	10.38	74.44	2	188	13.5	0.83	1.02834	3	0.98	0.78	229	0	0	0
472	0			86	144		0	0	0	1	0	0	0	0	0	3105.8	0	IMJ	IMJ	12	12	62			0	0	0	0	0	0	0			3.2	7.26	92.29	1	98	10	0.6	0.64	1	0.67	0.6	184	0	0	1
473	0	19.7	150	74	129	44.3	0	0	1	1	0	0	1	0	0	17716.1	0	CNSC	CNSC	38	38	965	19.7	19.7	0	1	2	0	0	1	1	1	5	2	11.39	30.52	3	567	6.4	3.26	1.64	1	3.26	0.96	81	0	0	0
474	1	23.3	162.7	78	119	61.8	0	1	0	1	0	0	0	0	0	2302.7	0	IMH	IMH	8	8	142			0	1	2	0	0	0	0			3	12.56	101.73	1	92	10.3	1.03	0.75	1	1.11	1.03	144	0	0	1
475	1	27.8	177.8	65	112	88	0	0	0	1	0	0	0	0	0	3200	0	IMG	IMG	7	7	219			0	0	0	0	0	0	0			3		74.52	2	327	8.9	0.79	1.05231	3	0.87	0.73	159	0	0	1
476	0	21.7	148.7	73	133	48	0	0	0	1	0	0	1	1	0	14194.2	0	IMJ	IMJ	33	34	33	0.3	0.3	0	1	2	0	0	1	1			3.4	1.72	54.48	3	87	11.3	0.95	0.97	2	1.61	0.82	114	0	1	1
477	0	26.9	159.1	68	124	68	0	0	0	1	0	0	0	0	0	1670.7	0	IMG	IMG	4	4	894			0	0	0	0	0	0	0			4.5	1.13	69.07	2	148	11.6	0.9	0.81	1	0.9	0.9	119	0	0	0
478	0	22.6	158	82	176	56.5	0	0	1	1	0	0	1	0	0	22579.9	0	CNSC	RH	25	25	816	0.4	6.3	0	1	2	0	0	1	2	2	1	4.7	4.23	74.37	2	185	12.8	0.81	0.737629	3	1.29	0.55	208	0	0	0
479	0	24.7	155	82	142	59.4	0	0	0	1	0	0	0	0	0	6162.9	0	JRC	JRC	12	12	640			0	0	0	0	0	0	0			3.8	13.62	60.82	2	156	11.2	0.81	0.9	1	0.9	0.71	196	1	0	0
480	1	23	164	62	151	61.9	0	0	0	1	0	0	1	0	0	3026.9	0	GS	GS	7	7	871			0	0	0	0	0	0	0			3.9	0.5	99.86	1	102	12.6	0.7	0.77	1	0.85	0.7	105	1	0	0
481	1	21.2	169.2	80	132	60.7	0	0	0	1	0	0	0	0	0	22850.1	0	CVC	CVC	12	12	929	1	1	0	0	0	0	0	1	1	2	1	4.2	0.02	65.39	2	98	13.8	0.76	1.1	1	0.97	0.66	159	1	0	0
482	1	14.5	168	73	113	41	0	1	0	1	0	0	0	0	0	9758.7	0	GS	GS	20	20	595	1.7	1.7	0	0	0	0	0	1	1	2	1	3.3	12.08	113.27	1	109	11.2	0.57	0.68	1	0.69	0.32	131	1	0	1
483	1	26.2	161.7	82	148	68.6	0	1	0	1	0	0	0	0	0	7144.4	0	IMG	GS	11	11	799			0	0	0	0	0	0	0			4.4	0.07	74.47	2	95	13.7	0.71	0.987801	3	0.71	0.55	171	1	0	0
484	0	26.4	162	77	159	69.2	0	0	1	1	0	0	1	0	0	1501.8	0	CNSC	CNSC	4	4	942			0	0.5	1	0	0	0	0			4.4		97.97	1	91	12.1	0.78	0.62	1	0.78	0.78	139	0	0	0
485	1			68	150		0	0	0	1	0	0	1	1	0	21912.2	0	CVC	CVC	19	19	316	3	3	0	1	2	0	0	1	1	2	1	3.8	7.87	34.9	3	104	13.9	1.79	1.84	1	2.14	1.31	101	1	0	1
486	1	24.1	170	77	152	69.6	0	1	0	1	0	0	0	0	0	726	0	IMH	IMH	4	4	49			0	1	2	0	0	0	0			3.3		96.42	1	138	10.4	1.37	0.78	1	1.37	1.37	234	0	0	1
487	1	21.4	173	84	165	64	0	0	0	1	0	0	0	0	0	11945.1	0	CNSC	RH	37	37	781			0	0	0	0	0	0	0			2.9	10.65	74.4	2	110	10.9	0.45	0.967477	3	0.56	0.24	111	1	0	0
488	1	25.5	173.1	71	108	76.4	0	0	0	1	0	0	0	0	0	1332	0	UR	UR	2	2	768			0	1	2	0	0	0	0			4.1	0.08	73.7	2	95	14.2	1.49	0.975426	3	1.49	1.49	168	1	0	0
489	0	18.2	150	69	202	41	1	0	0	1	0	1	1	0	0	2178.2	0	CVC	CVC	4	4	297			1	1	2	0	0	0	0			3.3		14.23	5	103	8.5	3.4	3.06	1	3.46	3.4	128	0	0	1
490	0	26.8	148	70	129	58.6	0	1	0	1	0	0	1	0	0	3926.7	0	RH	IMH	13	13	872			0	0	0	0	0	0	0			3.6	0.1	65.55	2	216	9.7	0.92	0.83	1	0.92	0.72	138	0	0	0
491	1	22.6	167.4	73	137	63.4	0	0	0	1	0	0	0	0	0	2826.3	0	UR	UR	5	5	876			0	0	0	0	0	0	0			3.7		88.11	2	255	13.7	0.88	0.87	1	0.88	0.88	121	1	0	0
492	0			69	127		0	1	0	1	0	0	0	0	0	3018.6	0	GS	IMH	8	8	461			0	0	0	0	0	0	0			4.1		83.5	2	127	12.3	0.48	0.67	1	0.75	0.75	182	0	0	1
493	0			65	128		0	0	0	1	0	0	0	0	0	4332	0	JRC	JRC	9	9	715	1	1	0	0	0	0	0	1	1	2	1	3.3	1.48	117.05	1	162	8.9	0.43	0.49	1	0.45	0.32	163	1	0	0
494	0	27.2	152.5	94	150	63.3	0	0	0	1	0	0	0	0	0	2786.6	0	SPC	SPC	6	6	820			0	0	0	0	0	0	0			4.2	1.36	69.07	2	267	13	0.61	0.81	1	0.77	0.58	114	1	0	0
495	1	21.9049	163.7	66	135	58.7	0	0	0	1	0	0	0	0	0	7603.6	0	GS	GS	7	7	860			0	1	2	0	0	0	0			3.9	2.41	74.93	2	224	14	1.1	0.98	1	1.35	1.03	162	1	0	0
496	1	25.3	154.7	61	105	60.5	0	1	0	1	0	0	0	0	0	4922.7	0	RC	RC	9	9	812			0	0	0	0	0	0	0			3.7		74.53	2	90	11.6	0.78	0.987079	3	1.05	0.78	115	1	0	0
497	1	21.6	158	55	134	53.9	0	0	0	1	0	0	1	0	0	7027.1	0	IMN	IMN	19	19	861	6.5	6.5	1	1	2	1	10	1	1			3.7	0.12	11.98	5	125	10.2	6.17	4.72	1	6.29	3.49	169	1	0	0
498	1	22.9	162	72	138	60	0	0	0	1	0	0	1	0	0	7880.3	0	CNSC	CNSC	33	33	879			0	0	0	0	0	0	0			4	0.55	76.18	2	115	15.1	0.77	0.95	1	0.79	0.67	201	1	0	0
499	0	27.8	154	83	152	65.9	0	1	0	1	0	0	1	0	0	511.7	0	IMG	IMG	1	1	18			0	0	0	0	0	0	0			4.1		23.56	4	204	11.5	1.91	2.01	1	2.03	1.91	178	0	0	1
500	0	20	155	83	142	48	0	0	0	1	0	0	1	0	0	7260.7	0	GC	GC	21	21	64			0	2	2	0	0	0	0			3.3	12.24	88.58	2	122	9.1	0.65	0.63	1	1.61	0.65	156	0	0	1
501	1	31.3	164	93	122	84.2	0	0	0	1	0	0	0	0	1	6682.6	0	CVC	CVC	5	5	689	3.1	3.1	0	0	0	0	0	1	1			4.3		74.53	2	217	14.7	0.74	1.03399	3	0.92	0.73	203	0	0	0
502	1	18.6	173	68	100	55.7	0	0	1	1	0	0	0	0	0	14353	0	EM	RC	14	14.5	14	0.9	13.8	0	3	2	0	0	1	2	5	4	2.9	25.1	74.46	2	125	11.7	2.65	0.9758	3	3.19	0.94	111	0	1	1
503	0	24.6	153	76	131	57.5	0	0	0	1	0	0	1	0	0	471.8	0	SPC	SPC	1	1	774			0	0	0	0	0	0	0			4		58.5	3	117	14.1	0.67	0.91	1	0.67	0.67	162	0	0	0
504	0	18.4	149	68	147	40.9	0	0	0	1	0	0	1	0	0	17647.7	0	IMN	IMN	45	45	53			0	1	2	1	13	0	0			1.9	10.14	13.74	5	245	10.9	3.4	3.3	1	5.44	2.6	129	1	0	1
505	1	18.9	167.8	58	117	53.1	0	1	0	1	0	0	1	0	0	1234.7	0	DDC	DDC	3	3	659			0	0	0	0	0	0	0			3.8	0.1	72.99	2	113	8.4	1.1	1	1	1.17	1.1	127	0	0	0
506	0			67	145		1	0	0	1	0	0	1	0	0	4364.2	0	CVC	CVC	2	2	830	0.4	0.4	0	0	0	0	0	1	1			3.9		65.82	2	160	11.7	0.63	0.82	1	0.63	0.63	178	0	0	0
507	0	26.8	142.5	78	118	54.5	0	1	0	1	0	0	0	0	0	7630.9	0	GS	GS	16	16	649			0	0	0	0	0	0	0			4	0.05	73.8	2		11.6	0.79	0.757478	3	0.79	0.51	179	1	0	0
508	1	24.3	167.8	76	153	68.5	0	0	0	1	0	0	0	0	0	3926.3	0	SPC	RH	18	18	959			0	0	0	0	0	0	0			4.5	4.17	40.53	3	143	12.9	1.24	1.6	1	1.33	1.12	136	1	0	0
509	0	27.1	152	69	142	62.5	0	0	0	1	0	0	0	0	0	7227	0	SPC	SPC	17	17	946			0	0	0	0	0	0	0			3.9	0.1	23.14	4	113	10.7	1.06	2.06	1	1.28	1.06	150	1	0	0
510	1	23	160	60	120	58.9	1	0	0	1	0	0	1	0	0	1694	0	GC	GC	5	5	955			0	0	0	0	0	0	0			3.6	19.95	108.37	1	161	13.7	0.83	0.7	1	0.83	0.72	118	0	0	0
511	1			71	122	68.8	0	0	0	1	0	0	0	0	0	4677.9	0	RC	RC	14	14.3	14			0	0	0	0	0	0	0			3.3	23.14	78.92	2	459	13.3	1.04	0.93	1	1.04	0.83	211	0	1	1
512	0	25.5	160	54	112	65.2	0	0	0	1	0	0	1	0	0	2720.6	0	CNSC	CNSC	4	4	629			0	0	0	0	0	0	0			4	1.43	72.35	2	188	12.3	0.82	0.78	2	0.82	0.74	141	0	0	0
513	1	28.9	164.6	72	112	78.4	0	0	0	1	0	0	1	0	0	1211.4	0	IME	IME	7	7	840			0	0	0	0	0	0	0			4.5	0.12	80.57	2	160	13.9	1.09	1.02	1	1.09	1.09	127	0	0	0
514	1	24.2	170	55	103	70	0	0	0	1	0	0	1	0	0	2756.4	0	GC	GC	9	9	804			0	1	2	0	0	0	0			2.8	0.11	41.01	3	284	8.9	2.71	1.64	1	2.71	1.27	122	0	0	0
515	1	22.6	173	93	158	67.6	0	0	0	1	0	0	1	0	0	763.9	0	IMG	IMG	3	3	846			0	1	2	0	0	0	0			3.7	0.27	17.31	4	177	13	4.1	3.43	1	4.1	4.1	124	0	0	0
516	1	24.5	176	75	123	76	0	1	0	1	0	0	1	0	0	1132.3	0	IMG	IMG	2	2	967			0	0	0	0	0	0	0			3.6		74.44	2	132	13.1	1.05	0.993255	3	1.05	1.05	132	0	0	0
517	1	22.5	170	49	101	65	0	0	0	1	0	0	1	0	0	2860	0	GC	GC	10	10	842			0	0	0	0	0	0	0			2.9	8.68	71.07	2	140	7.4	1.22	1	1	1.22	0.8	85	0	0	0
518	1	20.9	160	73	133	53.6	0	0	0	1	0	0	1	0	0	1730.2	0	RC	RC	4	4	247			0	0	0	0	0	0	0			3.4	7.3	95.64	1	142	12.5	0.66	0.78	1	0.85	0.66	179	0	0	1
519	0	29	149	44	58	64.3	0	0	0	1	0	0	0	0	1	9167.6	0	CVC	CVC	7	7	923	1.2	1.2	0	1	2	0	0	1	1			3.6	1.83	74.53	2	203	9.6	1.19	0.756507	3	1.25	1	102	0	0	0
520	1	23.1	163	80	151	61.4	0	0	0	1	0	0	1	0	0	651.1	0	CVC	CVC	2	2	608			0	0	0	0	0	0	0			4.2		74.33	2	127	13	0.98	0.977255	3	0.98	0.98	208	0	0	1
521	0	32.9	151	61	153	75	0	0	1	1	0	0	1	0	0	8373.3	0	JRC	RH	21	21	688	1	1	0	1	2	0	0	1	1	2	1	3.4	4.63	292.03	1	142	11.3	0.34	0.23	1	0.44	0.16	152	0	0	0
522	0	24	153.7	54	100	56.7	0	1	0	1	0	0	0	0	0	6013.3	0	GS	GS	6	6	627			0	0	0	0	0	0	0			3.7	12.96	65.68	2	214	10.6	0.62	0.84	1	0.73	0.62	139	1	0	0
523	1	17.5	156	51	108	42.6	0	0	0	1	0	0	0	0	0	22211.9	0	RC	RC	66	66	77	1.1	8.8	0	0	0	0	0	1	5	1	5	1.9	20.75	70.18	2	187	9.3	0.79	1.02	1	0.97	0.38	79	0	0	1
524	1	24	168.2	61	94	67.9	0	0	0	1	0	0	1	0	0	1505.6	0	RC	RC	6	6	333			0	0	0	0	0	0	0			3	0.3	61.02	2	131	14.1	0.89	1.18	1	1.1	0.89	91	0	0	1
525	0	20.9	137.6	110	212	39.6	0	0	0	1	0	0	0	0	0	3822.1	0	GC	GC	9	9	516	1.3	2.9	0	0	0	0	0	1	3	1	5	4.2	4.76	97.19	1	327	9.8	0.51	0.59	1	0.64	0.36	99	0	0	1
526	0	29.6	139.1	66	104	57.2	0	1	0	1	0	0	0	0	0	7283.8	0	GS	GS	10	10	627			0	0	0	0	0	0	0			2.9	5.16	69.68	2		13.5	0.5	0.81	1	0.65	0.5	146	1	0	0
527	0			52	91		0	0	0	1	0	0	1	0	0	1315.7	0	UR	UR	4	4	745			0	0.5	1	0	0	0	0			3.6	4.96	68.08	2	253	11.8	1.08	0.84	1	1.08	0.71	142	0	0	0
528	0	28.1	154.2	69	141	66.9	0	1	0	1	0	0	0	0	0	7855.1	0	IMG	GS	15	15	697			0	0	0	0	0	0	0			3.9	8.6	74.39	2	105	10.6	0.49	0.755895	3	0.61	0.43	208	1	0	0
529	1	21.6	157.2	59	101	53.5	0	1	0	1	0	0	1	0	0	946	0	IMG	IMG	2	2	143			0	0	0	0	0	0	0			4.1		72.58	2	329	14.2	0.72	1	2	0.72	0.72	128	0	0	1
530	0	25	145	64	127	52.5	0	0	0	1	0	0	1	1	0	10414.3	0	CVC	CVC	3	3	721	1.9	1.9	0	0	0	0	0	1	1			4		77.43	2	150	13.2	0.57	0.72	1	0.73	0.57	133	0	0	0
531	1	27	169.3	68	112	77.5	0	0	0	1	0	0	0	0	0	3832.2	0	GS	GS	5	5	630			0	0	0	0	0	0	0			3.8	14.49	102.47	1	106	13.8	0.55	0.77	2	0.81	0.55	158	0	0	0
532	1	17.9	174.7	59	103	54.7	0	1	0	1	0	0	0	0	0	12941.1	0	IMG	GS	23	23	209	0.8	0.8	0	0	0	0	0	1	1	2	1	3.6	2.9	74.48	2	149	9.3	0.77	0.966571	3	0.81	0.54	129	1	0	1
533	1	20.7	176.1	74	101	64.3	0	1	0	1	0	0	0	0	0	4082.1	0	RC	RC	11	11	24			0	0	0	0	0	0	0			3.6	28.65	136.87	1	139	14.9	0.65	0.58	1	0.65	0.32	152	0	0	1
534	0	22	158.5	93	128	55.2	0	1	0	1	0	0	0	0	0	5692.1	0	IMH	IMH	4	4	372			0	0	0	0	0	0	0			4.1		120.04	1	444	14.1	0.41	0.53	1	0.41	0.41	196	0	0	1
535	1	26.7	168.6	80	153	75.9	0	1	0	1	0	0	1	0	0	2979.3	0	IMN	IMN	14	14	30			0	1	2	0	0	0	0			2.9	20.43	27.25	4	131	7.1	3.4	2.3	1	3.4	2.66	121	0	0	1
536	0	22.6	148	60	97	49.5	0	0	0	1	0	0	0	0	0	3075.8	0	GS	GS	7	7	719	0.6	0.6	0	0	0	0	0	1	1	2	1	3.6	10.32	74.43	2	89	13.6	0.59	0.755508	3	0.59	0.43	208	0	0	0
537	1	26.9	164.8	66	106	73	0	1	0	1	0	0	0	0	0	4085.4	0	IMH	IMH	18	18	51			0	0.5	1	0	0	0	0			3.6	5.57	61.16	2	129	8.3	1.35	1.16	1	1.45	1.08	108	0	0	1
538	0	23.2	153.9	91	158	54.9	0	0	0	1	0	0	0	0	0	1045.3	0	CNSC	CNSC	7	7	948			0	0	0	0	0	0	0			4.9	0.27	69.5	2	100	14.6	0.69	0.84	2	0.69	0.69	233	0	0	0
539	0			56	114		0	1	0	1	0	0	0	0	0	1135.9	0	IMG	IMG	4	4	789			0	0	0	0	0	0	0			3.7		96.06	1	96	8.9	0.44	0.6	1	0.44	0.44	143	0	0	1
540	0	31.8	152.8	58	133	74.3	1	0	0	1	0	0	1	1	0	2511.9	0	CVC	CVC	2	2	616			0	0	0	0	0	0	0			4.4		89.4	2	84	13.5	0.41	0.64	2	0.41	0.41	171	0	0	0
541	0	19.9	157	73	122	49	0	0	0	1	0	0	0	0	0	2569.5	0	JRC	JRC	6	6	941			0	0	0	0	0	0	0			4.1		117	1	143	12.5	0.45	0.53	1	0.65	0.45	215	1	0	0
542	1			75	136		0	0	0	1	0	0	0	0	0	1484.8	0	RC	RC	4	4	821			0	0	0	0	0	0	0			4.6	2.78	74.52	2	139	17.2	0.73	0.982193	3	0.84	0.73	204	0	0	0
543	0	22.2	151	62	140	50.6	0	0	0	1	0	0	0	0	0	1574.1	0	IMG	IMG	4	4	710			0	0	0	0	0	0	0			3.5		74.35	2	323	9.5	0.55	0.742521	3	0.55	0.55	139	0	0	0
544	0	27.3	157.2	59	103	67.5	0	0	1	1	0	0	1	1	0	28222.6	1	RC	CNSC	37	37	83	31.1	31.1	0	2	2	1	2	1	1	1	5	4.1		48.38	3	269	13.8	2.46	1.1	1	3.1	1.23	134	0	0	1
545	0	36.5	160.5	80	157	94	0	0	0	1	0	0	1	0	0	1769.9	0	CVC	CVC	2	2	691	0.3	0.3	0	0	0	0	0	1	1			4		65.4	2	108	13.1	0.51	0.88	1	0.87	0.51	167	0	0	0
546	1	27.2	167.8	76	112	76.7	0	0	0	1	0	0	0	0	0	910.9	0	OL	OL	5	5	710			0	0	0	0	0	0	0			4.1	1.36	74.45	2	125	15.3	0.68	1.01262	3	0.68	0.68	192	0	0	0
547	0	20.9	152.9	65	127	48.9	0	0	1	1	0	0	1	0	0	5909.4	0	GS	GS	8	8	811			0	0	0	0	0	0	0			3.4	22.39	88.3	2	228	11.1	0.44	0.65	2	0.65	0.44	155	1	0	0
548	1	21	172	71	160	62.1	0	0	0	1	0	0	1	0	0	2485.6	0	GC	GC	9	9	919			0	0	0	0	0	0	0			4.4		606.72	1	212	13.7	0.1	0.16	2	0.18	0.1	186	0	0	0
549	1	15.6	167.9	75	130	43.9	0	1	0	1	0	0	0	0	0	674	0	RC	RC	1	1	362			0	0	0	0	0	0	0			4		74.5	2	112	10.6	1.01	0.964222	3	1.01	1.01	148	1	0	1
550	0	26.2	149	69	137	58.1	0	0	0	1	0	0	0	0	0	2918.4	0	NP	NP	19	19	948			0	0	0	0	0	0	0			4.5	0.19	73.88	2	168	13.9	0.57	0.778205	3	0.57	0.57	182	0	0	0
551	0	25.3	151.7	65	116	58.3	0	0	0	1	0	0	1	0	0	713.9	0	IME	IME	4	4	657			0	0	0	0	0	0	0			3.7		52.21	3	371	11.6	1.06	1.02	1	1.06	1.06	166	0	0	0
552	1	24.3	167	107	167	67.9	0	0	0	1	0	0	0	0	0	4222.6	0	SPC	SPC	4	4	753			0	0	0	0	0	0	0			3.9	0.53	84.33	2		14.2	0.68	0.92	1	0.68	0.68		1	0	0
553	1	23.2	167.8	71	122	65.4	0	0	0	1	0	0	0	0	0	2891.7	0	JRC	JRC	13	13	962			0	0	0	0	0	0	0			3.7	1.31	78.12	2	220	14.1	0.93	0.98	1	0.93	0.8	148	1	0	0
554	1	25.6	155	49	95	61.5	0	0	0	1	0	0	1	0	0	3088.3	0	IMI	IMI	9	9	660			0	2	2	0	0	0	0			3.4	8.33	83.99	2	253	11.7	1.99	0.89	2	1.99	0.75	94	0	0	0
555	0	23.5	159.9	69	124	60.1	0	0	0	1	0	0	0	0	0	475.8	0	IMG	IMG	4	4	755			0	0	0	0	0	0	0			3.7		71.74	2		12.1	0.61	0.78	1	0.61	0.61		0	0	0
556	1	29.2	172.8	65	114	87.1	0	0	0	1	0	0	0	0	0	6717.5	0	CVC	CVC	3	3	965			0	0	0	0	0	0	0			4		51.05	3	106	12.7	1.56	1.37	1	1.56	1.56	148	0	0	0
557	1	21.9	166.9	77	109	61.1	1	1	0	1	0	0	1	0	0	7349.4	0	GS	IMG	5	5	631			0	0	0	0	0	0	0			3.9	0.31	59.06	3		10.8	0.78	1.19	1	0.86	0.78	113	1	0	0
558	1	23.2	163.5	78	148	62	0	1	0	1	0	0	0	0	0	3388.3	0	IMG	IMG	5	5	144			0	0	0	0	0	0	0			3.8		52.4	3	212	11	1.18	1.32	1	1.18	1.18	201	0	0	1
559	0	23.5	157.9	57	119	58.5	1	1	0	1	0	0	0	0	0	1266.4	0	CVC	GS	2	2	855			0	0	0	0	0	0	0			4.2		84.52	2	127	11.4	0.56	0.68	1	0.56	0.56	179	0	0	0
560	0	29.3	140.7	82	136	58	0	0	0	1	0	0	1	0	0	1450.6	0	IME	IME	9	9	629			0	0	0	0	0	0	0			4	0.08	74.47	2	437	12.3	0.69	0.755132	3	0.81	0.69	155	0	0	0
561	0	23.7	154	57	101	56.3	0	1	0	1	0	0	1	0	0	21091.3	0	CNSC	IMH	36	36	400			0	0	0	0	0	0	0			3.1	4.02	89.89	2	84	6.9	0.61	0.64	2	0.61	0.37	73	0	0	1
562	0			69	118		0	1	0	1	0	0	0	0	0	7647.1	0	IMH	IMH	20	20	873			0	0	0	0	0	0	0			3.6	6.96	94.03	1	121	11	0.75	0.62	1	0.75	0.55	150	1	0	0
563	0	26.4	161.6	58	148	69	0	0	0	1	0	0	0	0	0	1305.2	0	NP	NP	8	8	777			0	0	0	0	0	0	0			4		73.7	2	233	13.1	0.82	0.811621	3	0.82	0.82	276	0	0	0
564	0	22.7	144	76	136	47.1	0	0	0	1	0	0	0	0	0	2043.5	0	IMG	IMG	3	3	768			0	0	0	0	0	0	0			3.9	0.85	97.68	1	167	14	0.67	0.58	1	0.67	0.6	170	0	0	0
565	0	19.4	157	62	129	47.8	0	0	0	1	0	0	1	0	0	1116.2	0	CVC	CVC	1	1	777			0	0	0	0	0	0	0			4.7	0.04	64.36	2	103	12.6	0.86	0.87	2	0.86	0.86	208	0	0	0
566	0	22.9	155.1	54	107	55.2	0	0	0	1	0	0	0	0	0	2799.4	0	CNSC	RH	17	17	968			0	0	0	0	0	0	0			2.9	4.76	39.09	3	180	7.3	0.89	1.32	1	1.04	0.81	134	0	0	0
567	1	23	159.5	66	124	58.5	1	0	0	1	0	0	1	1	0	2713.4	0	CVC	CVC	2	2	673			0	0	0	0	0	0	0			4		62.83	2	174	11.2	1.11	1.12	1	1.11	1.02	105	0	0	0
568	0	19.3	159.9	73	135	49.3	0	0	0	1	0	0	1	0	0	688.3	0	IME	IME	3	3	874			0	0	0	0	0	0	0			3.6		74	2	144	10	0.72	0.847863	3	0.72	0.72	164	0	0	0
569	0	23.1	144	62	152	47.8	0	0	0	1	0	0	1	0	1	12787	0	CVC	CVC	26	26	910	4.8	5.1	0	1	2	0	0	1	2			3.7	12.44	28.46	4	161	9.9	2.2	1.71	1	2.96	1.68	160	0	0	0
570	0	24.7	157.2	90	148	61.1	0	0	0	1	0	0	1	0	0	7074.1	0	JRC	RH	31	31	705			0	0.5	1	0	0	0	0			2.8	5.43	74.65	2	355	10.3	1.07	0.78	1	1.07	0.58	77	1	0	0
571	1	23.3	161.5	74	133	60.9	0	0	0	1	0	0	0	0	0	8185.9	0	SPC	SPC	16	16	952			0	0	0	0	0	0	0			3.7	4.13	79.48	2	108	14.4	1.01	0.92	1	1.01	0.67	122	1	0	0
572	1	28.1	158.6	57	113	70.7	0	0	0	1	0	0	1	1	0	1591.8	0	CVC	CVC	1	1	871			0	0	0	0	0	0	0			4.3		66.47	2	172	14.9	0.9	1.09	2	0.9	0.9	199	0	0	0
573	0		156	76	143		0	0	0	1	0	0	0	0	0	12568	0	IMN	IMN	13	13.9	13			0	1	2	0	0	0	0			2.3	14.97	14.39	5	297	10.4	3.61	3.17	1	4.51	2.82	111	0	1	1
574	1	24.3	164.7	97	137	65.8	0	0	0	1	0	0	0	0	0	9117.2	0	JRC	JRC	15	15	881			0	0	0	0	0	0	0			3.2	5.72	83.51	2	173	10.8	0.94	0.94	1	0.94	0.62	121	1	0	0
575	0	19.4	159	66	115	49	0	1	0	1	0	0	0	0	0	9453.9	0	GS	GS	16	16	682			0	0	0	0	0	0	0			3.1	9.44	85.26	2	258	12	0.62	0.67	1	0.66	0.57	120	1	0	0
576	0	29.3	147	70	148	63.4	0	1	0	1	0	0	0	0	0	7486.1	0	GS	GS	9	9	687			0	0	0	0	0	0	0			4	18.7	56.98	3	230	11	0.93	0.95	1	0.93	0.72	200	1	0	0
577	1	23.2	158	68	136	58	0	0	0	1	0	0	1	0	0	4268.1	0	JRC	JRC	10	10	745	0.6	0.6	0	0	0	0	0	1	1	2	1	3.5	0.74	62.98	2	129	9.5	1.02	1.09	1	1.23	0.83	143	0	0	0
578	0	21.5	160	63	113	55	0	0	0	1	0	0	0	0	0	1756.1	0	IMN	IMN	10	10	799			0	0	0	0	0	0	0			3.2	0.02	100.91	1	455	14.9	0.49	0.61	1	0.68	0.49	259	0	0	0
579	0	26.1	152	82	143	60.3	0	0	0	1	0	0	1	0	0	2249.8	0	IMN	IMN	8	8	937			0	1	2	0	0	0	0			3	12.74	13.21	5	223	10.7	5.63	3.45	1	5.63	3.98	126	0	0	0
580	0	27.5	157.6	51	101	68.2	0	0	0	1	0	0	0	0	0	1427.7	0	IME	IME	4	4	871			0	0	0	0	0	0	0			3.4		41.02	3	71	10.7	0.87	1.23	1	0.87	0.7	199	0	0	0
581	1	25	171	80	136	73	1	0	0	1	0	0	1	1	1	4336	0	CVC	CVC	3	3	730	1.8	1.8	0	0	0	0	0	1	1			4.6		42.66	3	152	15.2	1.48	1.57	2	1.48	1.12	161	0	0	0
582	0	29.2	154.4	72	158	69.7	0	0	0	1	0	0	1	1	0	8270.2	0	CVC	IME	3	3	862	0.3	0.3	0	0	0	0	0	1	1			4.5		51.49	3	156	11.4	0.79	1.03	1	0.79	0.79	137	0	0	0
583	0	21.5	157	78	168	53	0	0	0	1	0	0	0	0	0	5440	0	JRC	JRC	9	9	639			0	1	2	0	0	0	0			4.2	12.35	74.41	2	116	10.4	0.77	0.737301	3	1.04	0.74	157	1	0	0
584	1	23.6	163	36	109	62.7	0	1	0	1	0	0	0	1	0	3760.5	0	IMH	IMH	13	13	921			0	2	2	0	0	0	0			3.1	1.93	66.42	2	138	8.8	3.16	1.08	1	3.16	1.44	74	0	0	0
585	0	19.9	160	60	100	51	0	1	0	1	0	0	1	0	0	1335.9	0	IMH	IMH	7	7	365			0	1	2	0	0	0	0			3.5	2.42	236.01	1	47	9.9	0.55	0.28	1	0.55	0.42	166	0	0	1
586	0	19.6	141.8	60	135	39.4	0	0	0	1	0	0	0	0	0	2717.8	0	SPC	SPC	8	8	771			0	0	0	0	0	0	0			4.2	12.96	80.41	2		12.5	0.48	0.7	1	0.7	0.48	145	1	0	0
587	1	22.2	164.3	62	112	60	0	1	0	1	0	0	0	0	0	6306.8	0	RC	RC	4	4	896			0	0.5	1	0	0	0	0			4.1	4.95	155.6	1		13.9	0.69	0.53	1	0.69	0.61	185	1	0	0
588	1	29.3	171	68	117	85.8	0	0	0	1	0	0	1	0	0	56942.2	1	IMI	IMH	85	85.8	85	5.9	8.2	0	2	2	0	0	1	2	1	5	3.1	8.07	111.38	1	138	11.9	0.67	0.73	1	2.18	0.23	90	0	1	1
589	0			110	169	48.5	0	0	0	1	0	0	0	0	0	2430.8	0	IMI	IMI	7	7	657			0	0	0	0	0	0	0			2.8	15.98	63.45	2	250	13	0.96	0.85	1	0.96	0.45	146	0	0	1
590	0	26.5	148.8	73	113	58.7	0	0	0	1	0	0	1	0	0	688.5	0	CVC	CVC	3	3	656			0	0	0	0	0	0	0			3.7		57.68	3	130	12.6	0.95	0.94	1	0.95	0.95	117	0	0	0
591	1	24.2	162.5	53	137	63.8	0	1	0	1	0	0	0	0	0	2081.7	0	RC	RC	7	7	631			0	0	0	0	0	0	0			4.5		67.92	2	250	16.2	0.8	1.04	1	0.8	0.8	172	1	0	1
592	1	20.1	166.2	80	118	55.5	0	1	0	1	0	0	0	0	0	9015.2	0	UR	GS	10	10	957			0	1	2	0	0	0	0			3.9	5.75	90.84	1	159	13.9	1.15	0.88	1	1.25	0.87	173	1	0	0
593	1	23	165	90	136	62.5	0	1	0	1	0	0	0	0	0	1351	0	IMH	IMH	7	7	134			0	0	0	0	0	0	0			4.5		61.62	2	187	14.2	0.76	1.17	1	0.76	0.76	191	0	0	1
594	1	20.6	165	67	113	56.1	0	0	1	1	0	0	0	0	0	5143.9	0	CNSC	CNSC	7	7	608			0	0	0	0	0	0	0			2.9	11.7	118.25	1	150	12.1	0.52	0.66	1	0.57	0.48	115	0	0	0
595	0	24.1	150.6	73	125	54.7	0	0	0	1	0	0	1	0	0	10667	0	SPC	RH	30	30	943			0	0	0	0	0	0	0			2.5	6.25	63.79	2	97	8.7	0.72	0.87	1	0.75	0.72	132	1	0	0
596	1	29	161.5	95	136	75.6	0	0	1	1	0	0	1	1	0	4531	0	CNSC	CNSC	7	7	730			0	0	0	0	0	0	0			4	0.04	88.28	2	62	17.9	0.78	0.84	1	0.78	0.78	221	0	0	0
597	1	31.7	167.5	54	112	89	0	1	0	1	0	0	1	0	0	2344.6	0	IMG	IMG	7	8	7			0	3	2	0	0	0	0			3.8	8.55	42.44	3	138	9.1	3.01	1.57	1	7.7	2.56	293	0	1	1
598	1	30.1	161	81	126	78	0	0	0	1	0	0	0	0	0	6199.6	0	SPC	SPC	9	9	678			0	0	0	0	0	0	0			3.4	18.1	70.15	2	196	11.6	0.82	1.03	1	0.87	0.75	102	1	0	0
599	1	29.5	165.5	91	106	80.8	0	0	0	1	0	0	1	0	0	1836	0	IME	IME	7	7	837			0	0	0	0	0	0	0			3.7	0.45	41.37	3	233	15.9	1.22	1.68	1	1.22	0.87	164	0	0	0
600	1	23.4	162.3	70	123	61.6	0	1	0	1	0	0	0	0	0	7030.9	0	IMH	IMH	39	39	49			0	0	0	0	0	0	0			3.9	13.87	74.52	2	130	13.9	1	0.977477	3	1	0.78	129	0	0	1
601	1	28.8	157.1	68	153	71.1	1	0	0	1	0	0	1	0	0	1453.7	0	CVC	CVC	2	2	635			0	0	0	0	0	0	0			4.7		86.87	2	319	13.6	0.79	0.86	1	0.79	0.79	169	0	0	0
602	1	24.4	169.1	69	125	69.7	0	0	0	1	0	0	1	0	0	7444.2	0	IMI	IMI	41	41	794			0	0	0	0	0	0	0			3.9	6.04	75.88	2	370	11.9	1.13	0.96	1	1.13	0.8	129	0	0	0
603	1	26.1	171.8	70	121	77	0	1	0	1	0	0	1	0	0	3545.8	0	IMG	IMG	2	2	846			0	0	0	0	0	0	0			3.8		52.77	3	172	17.1	1.37	1.39	1	1.37	1.37	153	0	0	0
604	0	24.4	142	55	126	49.3	0	1	0	1	0	0	1	0	0	12533.2	0	IMG	GS	22	22	722	1.3	1.3	1	0	0	0	0	1	1	2	1	3.3	10.42	16.44	4	165	7.3	2.61	2.68	1	2.61	1.54	148	1	0	0
605	1	19.7	159	70	130	49.7	0	1	0	1	0	0	1	0	0	1383.7	0	RC	RC	6	6	225			0	1	2	0	0	0	0			3.4	1.75	118.34	1	163	10.9	0.93	0.67	1	0.97	0.93	146	0	0	1
606	0	18.9	155	70	91	45.5	0	0	0	1	0	0	1	0	0	2785.8	0	RC	RC	9	9	437			0	2	2	0	0	0	0			2.9	4.86	254.9	1	155	10.8	0.64	0.26	1	0.64	0.41	164	0	0	1
607	0	23.2	161.5	81	165	60.5	1	1	0	1	0	0	1	0	0	18872.9	0	CVC	RC	24	24	191	0.7	2.4	0	0	0	0	0	1	2			3.8	7.7	62.59	2	167	14.7	1.05	0.88	2	1.05	0.45	142	1	0	1
608	0	20.9	151.4	72	131	47.8	0	1	0	1	0	0	0	0	0	6686.9	0	OL	IMH	20	20	698			0	1	2	0	0	0	0			2.6	0.4	73.75	2	163	8.8	1.43	0.754437	3	1.43	0.99	184	0	0	0
609	1	23	160	51	101	58.8	0	1	0	1	0	0	0	0	0	7366.1	0	GS	GS	7	7	722	0.6	0.6	0	0	0	0	0	1	1	2	1	2.8		39.78	3		10.4	1.11	1.65	1	1.11	0.99	122	1	0	0
610	0	24.8	154.1	80	124	58.9	0	1	0	1	0	0	0	0	0	9153.6	0	CNSC	CNSC	10	10	951	0.9	0.9	0	0	0	0	0	1	1	2	1	4.6	1.05	74.55	2	133	13.5	0.58	0.774318	3	0.64	0.57	230	1	0	0
611	0	21.4	152	67	114	49.4	0	0	0	1	0	0	1	0	0	3653.6	0	CNSC	IMN	9	9.8	9			0	3	2	0	0	0	0			2.8	13.24	74.45	2	116	7.9	2.23	0.736902	3	3.07	1.73	70	0	1	1
612	1	27.4	168.2	99	177	77.4	0	0	0	1	0	0	0	0	0	2106.2	0	JRC	JRC	5	5	971			0	0	0	0	0	0	0			4.2		37.01	3	186	16.7	1.72	1.78	2	1.72	1.6	188	1	0	0
613	0	28.8	151	71	135	65.7	0	1	0	1	0	0	0	0	0	1798.3	0	IMG	IMG	3	3	876			0	0	0	0	0	0	0			4.7		74.38	2	93	11	0.74	0.748897	3	0.74	0.74	172	0	0	0
614	1	20.8	167.9	53	158	58.5	0	0	0	1	0	0	1	0	0	12727.4	0	RC	RC	9	9.5	9	4.6	4.6	0	1	2	0	0	1	1	2	1	2.5	14.56	92.16	1	149	9.3	0.97	0.79	1	1.48	0.68	93	0	1	1
615	1	20.4	166.4	69	116	56.6	0	0	0	1	0	0	0	0	0	1100.1	0	RC	RC	8	8	746			0	0	0	0	0	0	0			3.7		50.63	3	238	11	1.5	1.38	1	1.62	1.5	133	0	0	0
616	1	25.6	165.1	96	160	69.9	0	0	0	1	0	0	0	1	0	1348.9	0	CVC	CVC	2	2	833			0	0	0	0	0	0	0			4.3		74.39	2	203	14.2	0.71	1.00462	3	0.71	0.71	176	0	0	0
617	1	16	174	68	122	48.3	0	1	0	1	0	0	0	0	0	11912.1	0	GS	PS	26	26	321			0	0	0	0	0	0	0			3.1	5	108.98	1	549	8.5	0.85	0.73	1	0.85	0.37	63	1	0	1
618	1	22.5	163.3	58	110	60.1	0	0	0	1	0	0	0	0	0	3850.2	0	CVC	CVC	2	2	963	0.3	0.3	0	0	0	0	0	1	1			4.2		77.96	2	201	13.1	0.92	0.94	1	0.99	0.92	183	0	0	0
619	0	25.3	145.4	87	158	53.4	0	1	0	1	0	0	1	0	0	4332.4	0	RC	RC	22	22	946			0	0	0	0	0	0	0			4.6	0.36	62.73	2	198	13.6	0.7	0.87	1	1.02	0.7	261	0	0	0
620	1	14.9	172	73	129	44.1	0	0	1	1	0	0	0	0	0	5497.3	0	IMI	IMI	14	14	531			0	0	0	0	0	0	0			3.1	4.91	217.63	1	98	10.5	0.28	0.39	1	0.44	0.28	93	0	0	1
621	1	21.6	157.6	77	120	53.7	0	0	0	1	0	0	0	0	0	2184.9	0	OT	CNSC	7	7	767			0	0	0	0	0	0	0			4.3	0.27	73.76	2	108	15.3	0.95	0.981499	3	0.95	0.95	232	0	0	0
622	1	27.2	173.1	79	141	81.6	0	0	0	1	0	0	0	0	0	3260.6	0	GS	GS	7	7	935			0	0	0	0	0	0	0			3.2	5.48	72.58	2		15.4	0.91	1	1	0.91	0.8	86	0	0	0
623	1	19.2	158.1	91	131	47.9	0	1	0	1	0	0	0	0	0	6227	0	IMG	IMG	16	16	85			0	0	0	0	0	0	0			3.3	2.05	122.88	1	166	12.2	0.48	0.64	1	0.68	0.36	144	0	0	1
624	1	23.7	168.1	64	107	67	1	1	0	1	0	0	0	0	0	3237.8	0	IMH	IMH	6	6	69			0	0.5	1	0	0	0	0			3.2	0.38	125.5	1	499	15	0.73	0.63	1	0.83	0.73	242	0	0	1
625	0	31.9	156.2	64	112	77.9	0	0	0	1	0	0	1	0	0	13351.5	0	JRC	JRC	14	14	663			0	0.5	1	0	0	0	0			3.3	2.99	79.74	2	107	8.3	0.57	0.71	1	0.98	0.57	102	1	0	0
626	1	23.2	158.8	52	121	58.4	0	0	0	1	0	0	0	0	0	10764.3	0	EM	IMG	24	24	73	4.7	4.7	0	0	0	0	0	1	1	5	4	2.5	0.52	101.16	1	210	9.2	0.64	0.75	1	0.8	0.43	55	0	0	1
627	0	27.5	148	72	123	60.2	0	0	0	1	0	0	0	0	0	1045.3	0	OL	OL	5	5	647			0	0	0	0	0	0	0			3.8		74.45	2	98	12.9	0.58	0.749994	3	0.58	0.58	248	0	0	0
628	1	22.7	169.1	72	167	64.8	0	0	1	1	0	0	0	0	0	2885.5	0	CNSC	CNSC	5	5	31			0	0	0	0	0	0	0			3.4		29.32	4		12.9	1.94	2.14	1	1.54	1.54	163	0	0	1
629	0	23.3	142	81	125	46.9	0	0	0	1	0	0	0	0	0	1036.1	0	IMN	IMN	4	4	807			0	3	2	0	0	0	0			3.8		34.4	3	87	12.8	4.36	1.43	1	4.36	1.52	161	0	0	0
630	1	23.1	178	79	155	73.3	0	0	0	1	0	0	1	0	0	1625.5	0	CNSC	CNSC	4	4	702			0	0	0	0	0	0	0			4.2		136.2	1	185	14.4	0.52	0.59	1	0.52	0.52	175	0	0	0
631	0	18.6	164	79	167	50	0	0	0	1	0	0	1	0	1	7773.1	0	CVC	CVC	2	2	704	0.8	0.8	0	0	0	0	0	1	1	2	1	4.2		64.79	2	181	13.5	0.58	0.85	1	0.59	0.58	197	0	0	0
632	1	20.8	173	89	129	62.2	0	1	0	1	0	0	0	0	0	5759.6	0	GS	GS	8	8	869			0	0	0	0	0	0	0			3.6	23.67	69.62	2		12.8	0.87	1.07	1	0.88	0.87	133	1	0	0
633	0	22.8	146	70	133	48.7	0	0	0	1	0	0	1	0	0	3210.5	0	RH	RH	23	23	937			0	0	0	0	0	0	0			4.3	0.07	94.85	1	105	12.5	0.59	0.65	1	0.64	0.53	119	1	0	0
634	1	23.4	163.5	58	131	62.5	0	0	0	1	0	0	1	1	0	14647.6	0	CVC	CVC	7	7	294	0.3	0.5	0	0	0	0	0	1	2			4.1		33.94	3	185	9.8	2.16	1.91	1	2.16	1.59	181	0	0	1
635	1	26.3	164.8	68	111	71.4	0	0	0	1	0	0	0	0	0	1136.8	0	CVC	CVC	3	3	769			0	0	0	0	0	0	0			3.4		74.42	2	222	11.6	0.98	0.945006	3	0.98	0.98	216	0	0	0
636	0	19	154	0	0	45	1	0	0	1	0	0	0	0	0	13261.6	0	RC	RH	28	28	754	12.7	12.7	0	0.5	1	0	0	1	1	1	5	4	1.01	74.42	2	304	9.5	0.94	0.745189	3	0.94	0.21	189	0	0	0
637	0	25.1	159.4	78	119	63.7	0	1	0	1	0	0	1	0	0	1892.3	0	NM	NM	2	2	681			0	0	0	0	0	0	0			4.4		118.68	1	126	12.6	0.53	0.53	1	0.48	0.48	124	0	0	0
638	1	16.3	167	59	112	45.5	0	0	0	1	0	0	0	0	0	2763	0	RC	RC	15	15	921			0	0	0	0	0	0	0			3.6	0.9	121.32	1	361	10.8	0.52	0.62	1	0.69	0.51	110	0	0	0
639	0	23.5	158	62	122	58.7	0	0	0	1	0	0	0	0	0	1885.3	0	IMG	IMG	3	3	908			0	0	0	0	0	0	0			3.4		67.24	2	133	11	0.69	0.8	1	0.69	0.69	135	0	0	0
640	0	31.8	157.4	61	167	78.7	0	0	0	1	0	0	1	0	0	859.5	0	IMN	IMN	4	4	696			0	2	2	0	0	0	0			4.1	1.09	17.65	4	130	11	5.88	2.57	1	5.3	4.04	132	0	0	1
641	0	24.5	146	81	130	52.2	0	0	0	1	0	0	0	0	0	1928	0	CNSC	CNSC	10	10	747			0	0	0	0	0	0	0			4.1	0.11	74.36	2	107	11.1	0.34	0.756123	3	0.74	0.34	220	0	0	0
642	1	24.7	162	69	114	64.7	1	0	0	1	0	0	1	0	0	6917.9	0	CVC	CVC	2	2	754	0.1	0.1	0	0	0	0	0	1	1			4.2		74.46	2	140	13.9	0.64	0.960363	3	0.64	0.64	164	0	0	0
643	1	20	158	55	111	50	0	0	0	1	0	0	0	0	0	3009	0	GS	GS	10	10	699			0	0	0	0	0	0	0			4.2	0.21	74.4	2	283	12.8	1.07	0.974167	3	1.07	0.65	144	0	0	0
644	0	21.1	153.5	71	130	49.8	0	1	0	1	0	0	0	0	0	6118.5	0	GS	GS	8	8	638			0	0	0	0	0	0	0			3.1	16.13	72.35	2		11	0.59	0.78	1	0.59	0.48	132	1	0	0
645	1			50	88		0	0	0	1	0	0	1	0	0	10532.4	0	IMG	RC	33	33	613	0.3	8.9	0	0.5	1	0	0	1	2	2	1	2.7	30	75.66	2	95	13.5	1.26	0.99	2	1.26	0.28	155	0	0	1
646	1	23	167	67	120	64.1	0	0	0	1	0	0	0	0	0	2776.8	0	GS	GS	7	7	952			0	0	0	0	0	0	0			3.4	19.19	112.66	1	154	13.4	0.81	0.69	1	0.81	0.66	132	1	0	0
647	0	22.5	156.2	56	115	55	0	0	0	1	0	0	1	0	0	1066.4	0	IMG	IMG	5	5	683			0	0	0	0	0	0	0			4.6		98.39	1	110	13.4	0.33	0.58	1	0.47	0.22	198	0	0	0
648	0			83	160		0	0	0	1	0	0	1	0	0	2422.2	0	SPC	SPC	4	4	631			0	0	0	0	0	0	0			4	1.4	34.17	3	236	11	1.29	1.45	1	1.51	1.27	204	1	0	0
649	1	21.8	171.9	83	123	64.5	0	1	0	1	0	0	1	0	0	678.6	0	IMG	IMG	4	4	700			0	0	0	0	0	0	0			4.3		84.73	2	119	14.3	0.92	0.9	2	0.92	0.92	201	0	0	0
650	0	30.7	147.1	49	180	66.5	1	0	0	1	0	0	1	0	0	2933.9	0	CVC	CVC	2	2	732	0.3	0.3	0	0	0	0	0	1	1			4		61.52	2	137	11.5	0.83	0.9	1	0.83	0.77	163	0	0	0
651	1	23.5	174	62	160	71.1	0	1	0	1	0	0	0	0	0	13504.8	0	CNSC	RC	18	18	708	0.8	0.8	0	0	0	0	0	1	1	2	1	3.7	10.5	74.36	2	130	14.4	0.84	0.943812	3	0.93	0.54	169	1	0	0
652	0	27.7	143.2	80	142	56.8	0	0	0	1	0	0	1	0	0	4650.1	0	SPC	SPC	6	6	743			0	0	0	0	0	0	0			3.7	9.57	53.53	3	143	9.4	0.97	1.05	1	1.26	0.85	143	1	0	0
653	0	15.6	152	57	98	36	0	0	0	1	0	0	1	0	0	10052.9	0	EM	EM	7	7	14	7.2	7.2	0	2	2	0	0	1	1	5	4	2.4		74.39	2	225	12.2	2.1	0.742161	3	1.53	0.4	80	0	0	1
654	1			77	134		0	0	0	1	0	0	0	0	0	982.2	0	NP	NP	5	5	801			0	0	0	0	0	0	0			4.4		131.52	1	115	12.9	0.71	0.63	1	0.71	0.71	139	0	0	0
655	1	22.7	165	81	121	61.7	0	0	0	1	0	0	0	1	1	23789.3	0	CVC	CVC	15	15	675	0.8	3.7	0	3	2	0	0	1	2			3.1	10.87	74.52	2	492	13.5	2.37	0.97982	3	3.22	2.09	173	1	0	0
656	1	16.1	164.5	62	138	43.6	0	1	0	1	0	0	0	0	0	1169.9	0	IMG	IMG	1	1.2	1			0	3	2	0	0	0	0			2.8	25.87	115.98	1	165	12.8	2.17	0.66	1	2.17	2.17	62	0	1	1
657	1	24.7	162.2	56	106	65	1	0	0	1	0	0	1	0	0	1252.2	0	CVC	CVC	3	3	870			0	0	0	0	0	0	0			4.1		56.25	3	98	12.4	1.06	1.23	1	1.06	1.06	124	0	0	0
658	1	21.1	170	0	0	60.9	0	0	0	1	0	0	0	0	0	3615.8	0	EM	EM	2	2.4	2	1.9	1.9	0	2	2	0	0	1	1	5	4	4.6		68.53	2	349	18.5	1.61	1.14	2	2.85	1.46	189	0	1	1
659	1	28.1	170	62	113	81.1	0	0	0	1	0	1	1	0	0	1898.5	0	GC	GC	1	1.1	1			0	0.5	1	0	0	0	0			3		74.43	2	331	9.6	1.23	0.954586	3	1.23	1.03	85	0	1	1
660	1	25	164.1	70	111	67.2	0	0	0	1	0	0	1	0	0	1229.7	0	OL	OL	3	3	750			0	0	0	0	0	0	0			3.8		38.93	3	100		1.78	1.72	1	1.78	1.78	153	1	0	0
661	1	28.2	163.1	43	98	75	0	0	0	1	0	0	1	0	0	2150	0	IMG	IMG	5	5	763			0	1	2	0	0	0	0			3.5		38.72	3	228	9.5	3.07	1.7	1	3.07	1.57	93	0	0	1
662	1	24.2	174.2	82	131	73.3	0	1	0	1	0	0	0	0	0	2425.7	0	UR	UR	9	9	952			0	0	0	0	0	0	0			4.6		103.18	1	243	16.4	0.69	0.78	1	0.74	0.55	149	1	0	0
663	1	18.5	173	44	124	55.5	0	0	0	1	0	0	0	0	0	2096	0	RC	RC	5	5	766			0	0	0	0	0	0	0			3.4	17.15	74.5	2	182	12.4	0.53	0.980098	3	0.53	0.53	134	0	0	0
664	1	25.2	161.7	55	122	65.9	0	1	0	1	0	0	1	0	0	3163.4	0	IMG	IMG	3	3	881			0	0	0	0	0	0	0			3.6		83.92	2	174	10.6	0.71	0.9	1	0.71	0.71	133	0	0	0
665	0	24	160	62	138	61.4	0	0	0	1	0	0	0	0	0	4254.5	0	JRC	JRC	8	8	956			0	0	0	0	0	0	0			3.8	2.58	110.56	1	194	11.3	0.55	0.53	1	0.65	0.37	187	1	0	0
666	1	26.5	163.4	67	116	70.8	0	1	0	1	0	0	1	0	0	1406.8	0	IMG	IMG	1	1	739			0	0	0	0	0	0	0			4.7		74.44	2	83	14.1	0.56	0.983097	3	0.56	0.56	171	0	0	0
667	1	22.8	170	67	117	65.8	0	0	0	1	0	0	0	0	0	19030.1	0	RC	RC	51	51	953	7.5	7.9	0	2	2	0	0	1	2	1	5	2.4	30	230.59	1	114	10.8	0.54	0.37	1	1.07	0.38	132	0	0	0
668	0	26.2	135.7	65	137	48.3	0	0	0	1	0	0	0	0	0	2750	0	CNSC	CNSC	14	14	872			0	0	0	0	0	0	0			3.9	0.72	82.5	2	137	13.2	0.48	0.68	1	0.53	0.48	203	0	0	0
669	0	25.8	157.5	87	157	64.1	0	0	0	1	0	0	0	0	0	2724.4	0	JRC	JRC	15	15	855			0	0.5	1	0	0	0	0			3.8	0.07	126.34	1	148	12.3	0.6	0.48	1	0.7	0.53	191	1	0	0
670	0	29.7	160	52	94	76	0	0	0	1	0	0	1	0	0	4978.1	0	GS	GS	6	6	835			0	0	0	0	0	0	0			3.1	4.87	65.71	2	170	10.2	0.86	0.85	2	0.86	0.63	76	1	0	0
671	1	23.1	155.9	65	122	56.1	0	0	0	1	0	0	1	0	0	10404.1	0	CNSC	RH	38	38	891			0	1	2	0	0	0	0			4	1.13	74.36	2	189	14.8	1.12	0.953418	3	1.37	0.82	165	0	0	0
672	1	23.5	180	111	181	76	0	0	0	1	0	0	0	0	0	1590.1	0	CNSC	CNSC	4	4	758			0	0	0	0	0	0	0			4.5		74.53	2	337	18.8	0.72	1.04837	3	0.72	0.72	168	0	0	0
673	1	23.4	171.3	68	117	68.7	0	0	0	1	0	0	1	0	0	3498.9	0	GS	GS	8	8	841			0	0	0	0	0	0	0			3.7	1.77	58.16	3	198	12	1.23	1.24	1	1.23	0.98	82	1	0	0
674	0	30.2	152	50	119	69.7	0	0	0	1	0	1	0	0	0	2111.1	0	CVC	CVC	7	7	954			0	1	2	0	0	0	0			3.7	2.88	38.61	3	153	10.1	1.81	1.31	1	1.81	1.44	126	0	0	0
675	0	23.6	146	82	152	50.2	0	0	0	1	0	0	1	0	0	7434.6	0	IMG	RC	37	37	528			0	0	0	0	0	0	0			3	20.07	33.14	3	158	10.3	1.12	1.48	1	1.61	0.75	81	0	0	1
676	0	31.2	155	65	115	75	0	0	1	1	0	0	1	0	0	7483.9	0	CNSC	CNSC	7	7	794			0	0	0	0	0	0	0			4.8	0.2	99.74	1	201	13.2	0.46	0.6	2	0.72	0.52	180	0	0	0
677	1	30.9	169	53	162	88.2	0	0	0	1	0	1	1	0	0	1181.8	0	CVC	CVC	2	2	636	1	1	0	0	0	0	0	1	1			3.8	0.68	21.15	4	131	11.1	3.05	2.94	1	2.94	2.85	115	0	0	0
678	0	25.8	148.9	75	130	57.2	0	0	0	1	0	0	1	0	0	9108.9	0	JRC	JRC	17	17	792			0	0.5	1	0	0	0	0			4.5	14.49	185.78	1	126	11.9	0.3	0.35	1	0.52	0.29	228	1	0	0
679	0	22	137.3	78	116	41.5	0	0	0	1	0	0	1	0	0	4900.4	0	GS	GS	11	11	232			0	1	2	0	0	0	0			3.1	4.26	171.44	1	172	9.9	0.41	0.36	1	0.55	0.41	158	1	0	1
680	0	20.2	158.3	96	166	50.5	0	0	0	1	0	0	0	0	0	869.2	0	OL	OL	4	4	937			0	0	0	0	0	0	0				0.02	73.69	2			0.67	0.777774	3	0.67	0.67		0	0	0
681	0	22	165.4	68	117	60.2	0	0	0	1	0	0	0	0	0	3458.2	0	CNSC	CNSC	3	3	791			0	0	0	0	0	0	0			3.8	0.01	73.82	2	153	12.6	0.51	0.831842	3	0.51	0.51	162	0	0	0
682	0	29.6	155	84	132	71.1	0	0	0	1	0	0	1	0	0	2003.1	0	OL	OL	5	5	657	1	1	0	0	0	0	0	1	1	3	2	3.9	3.63	99.03	1	159	14.4	0.64	0.62	1	0.69	0.64	169	1	0	0
683	0	21.6	155	73	130	52	0	0	0	1	0	1	0	1	0	15248.4	0	CVC	CVC	10	10.5	10	2.6	9.8	0	3	2	0	0	1	2	1	5	3.9		74.46	2	234	11	1.35	0.727926	3	3.98	1.34	249	0	1	1
684	0	20.8	160.6	80	132	53.6	0	1	0	1	0	0	0	0	0	1998.5	0	IMG	IMG	10	10	282			0	0	0	0	0	0	0			4.1	0.43	73.83	2	149	13.5	0.58	0.762695	3	0.58	0.49	200	0	0	1
685	0	21.3	150	89	131	48	0	0	1	1	0	0	1	0	0	7593.7	0	CNSC	CNSC	5	6	5	0.8	5.3	0	3	2	0	0	1	2	5	4	4.6		97.68	1	164	13.2	0.52	0.58	2	3.55	0.36	161	0	1	1
686	1	20.8	166.7	68	155	57.8	0	0	0	1	0	0	1	0	0	796	0	GC	GC	2	2	292			0	0	0	0	0	0	0			3.4		74.49	2	115	11.8	1.17	0.95001	3	1.17	1.17	110	0	0	1
687	0	26.9	145.6	55	134	57.1	0	0	0	1	0	0	0	0	0	1595.8	0	RC	RC	4	4	847			0	0	0	0	0	0	0			4.4		74.33	2	281	11.8	0.6	0.752799	3	0.6	0.6	140	0	0	0
688	0	20.7	159	50	130	52.3	0	0	0	1	0	0	0	0	0	3851	0	JRC	JRC	12	12	857			0	0	0	0	0	0	0			4.6		74.43	2	147	12.5	0.73	0.750173	3	0.71	0.55	164	1	0	0
689	0			82	151		1	0	0	1	0	0	1	0	0	1529.2	0	CVC	CVC	2	2	799			0	0	0	0	0	0	0			5		83.11	2	252	12.9	0.58	0.69	1	0.58	0.58	154	0	0	0
690	1			63	115		0	1	0	1	0	0	1	0	0	4863.3	0	RC	RC	9	9	103			0	0	0	0	0	0	0			3	10.79	132.27	1	138	10.6	0.62	0.58	1	0.62	0.43	140	1	0	1
691	0	20.4	151.1	85	148	46.5	0	0	0	1	0	0	1	0	0	7615.7	0	IMN	RH	28	28	752			0	1	2	0	0	0	0			2.5	0.26	105.16	1	168	10.6	0.67	0.56	1	0.92	0.61	191	0	0	0
692	0	26.4	154.5	57	124	63.1	0	0	0	1	0	0	1	0	0	1427.5	0	IME	IME	6	6	643			0	0	0	0	0	0	0			3.8		51.91	3	92	9.8	0.91	1.03	1	0.91	0.91	127	0	0	0
693	1			58	99		0	0	0	1	0	1	1	0	0	2023.1	0	IME	IME	4	4	96			0	0	0	0	0	0	0			3.4	8.7	113	1	82	13.3	0.78	0.69	1	0.78	0.67	136	0	0	1
694	1	25.8	167.1	58	121	72.1	0	0	0	1	0	0	1	0	0	6318.2	0	CVC	CVC	6	6	909			0	0	0	0	0	0	0			4	0.06	56.32	3	288	11.4	1.17	1.24	1	1.2	1.04	129	1	0	0
695	0	23.6	157	87	160	58.1	0	0	0	1	0	0	1	0	0	3586.7	0	JRC	JRC	10	10	927			0	0	0	0	0	0	0			4.4		31.73	3	254	11.5	1.26	1.54	1	1.55	1.26	207	1	0	0
696	0	28.6	153.3	63	134	67.1	0	1	0	1	0	0	1	0	0	5154.5	0	IMG	IMG	10	10	603			0	0	0	0	0	0	0			3.5	1.23	92.14	1	133	5.5	0.42	0.65	1	0.71	0.42	99	0	0	1
697	0	21.7	155.4	33	153	52.4	0	1	0	1	0	0	1	0	0	13830.1	0	IMH	IMH	34	34	255			0	1	2	0	0	0	0			4	12.87	70.97	2	212	8.3	0.89	0.78	1	1.43	0.67	82	0	0	1
698	1			76	162	67.5	0	0	0	1	0	0	0	0	1	20179.1	0	CVC	CVC	18	18	618	2.1	3.1	0	2	2	0	0	1	2			4.5	0.38	74.33	2	121	13.5	2.03	0.97494	3	2.03	0.98	197	1	0	0
699	0	31.4	163	84	128	83.4	0	0	1	1	0	0	1	0	0	2118.5	0	CNSC	CNSC	3	3	924			0	1	2	0	0	0	0			3.8	0.03	73.73	2	85	12.1	1.07	0.754611	3	1.07	1.07	142	0	0	0
700	0	28.7	153.8	82	166	68	0	0	0	1	0	0	0	0	0	6403.7	0	SPC	SPC	19	19	880			0	0	0	0	0	0	0			3.2	14.71	84.38	2		10.9	0.54	0.71	1	0.72	0.54	163	1	0	0
701	1	29.1	165.7	58	96	79.9	0	0	0	1	0	0	0	0	0	3150.5	0	IMI	IMI	9	9	922			0	0	0	0	0	0	0			3.1	30	55.6	3	105	12.8	1.11	1.32	1	1.11	0.53	83	0	0	0
702	0	19.2	148	88	168	42	0	0	0	1	0	0	0	0	0	3145	0	SPC	JRC	13	13	969			0	0	0	0	0	0	0			4	0.09	79.59	2	95	12.4	0.82	0.72	1	0.82	0.49	201	1	0	0
703	1	22.6	169	68	123	64.5	0	0	0	1	0	0	1	0	0	2172.8	0	UR	UR	3	3	907			0	1	2	0	0	0	0			2.9		80.6	2	163	10.8	1.41	0.92	1	1.41	1.41	115	1	0	0
704	1	27.9	169	47	119	79.8	0	0	0	1	0	0	1	0	0	1555.1	0	UR	UR	5	5	918			0	0	0	0	0	0	0			3.1	3.57	48.21	3	170	9.4	1.66	1.48	1	1.66	1.42	75	0	0	0
705	1			87	164		0	0	0	1	0	0	0	0	0	1062.9	0	RC	RC	4	4	863			0	0	0	0	0	0	0			4.1	8.6	73.83	2	249	12.2	0.91	1.00567	3	0.91	0.91	119	0	0	0
706	1	20.9	168.8	63	119	59.6	0	1	0	1	0	0	0	0	0	14330.6	0	RC	RC	29	29	315	0.8	0.8	0	1	2	0	0	1	1	2	1	4.3	12.21	74.36	2	152	13.9	1.19	0.970128	3	1.56	0.64	117	1	0	1
707	0	28.6	154.2	77	149	68	1	0	0	1	0	0	1	0	0	1255.7	0	CVC	CVC	2	2	644			0	0	0	0	0	0	0			4.4		68.49	2	198	13.1	0.86	0.81	1	0.86	0.86	180	0	0	0
708	1	24.8	168	76	138	70	0	0	0	1	0	0	0	0	0	4115.1	0	JRC	JRC	9	9	637			0	0	0	0	0	0	0			4.3	7.79	74.43	2	191	13.7	0.77	0.973819	3	0.94	0.7	176	1	0	0
709	0	25.4	158.1	49	94	63.5	0	0	0	1	0	0	1	0	0	1309.2	0	IMI	IMI	6	6	731			0	0	0	0	0	0	0			3.1	15.51	85.03	2	145	10.2	0.77	0.67	1	0.77	0.64	103	0	0	0
710	1			78	126		0	0	0	1	0	0	0	0	0	10124.6	0	GS	PS	36	36	882			0	0	0	0	0	0	0			3.7	10.85	102.65	1	134	16	0.76	0.76	1	0.76	0.5	174	1	0	0
711	1	21.8	169.9	76	172	62.9	0	0	0	1	0	0	1	0	0	2414.3	0	CNSC	CNSC	8	8	930			0	0	0	0	0	0	0			4.6		92.57	1	208	14.7	0.67	0.81	1	0.67	0.67	137	0	0	0
712	1	24.9	164.1	65	149	67.1	0	1	0	1	0	0	1	0	0	20231.2	0	IMH	IMH	33	33	681			0	2	2	0	0	0	0			3.6	20.48	74.52	2	155	11.9	2.48	0.98222	3	2.56	0.98	151	0	0	1
713	1	26.9	165.9	72	164	74.1	0	0	0	1	0	1	1	0	0	1427.8	0	CVC	CVC	6	6	951	1	1	0	1	2	0	0	1	1			4.1		84.58	2	153	11.2	1.18	0.86	1	1.18	1.18	114	0	0	0
714	1	27.2	173	73	133	81.3	0	0	0	1	0	0	0	0	0	25157.5	0	CVC	CVC	7	7	936	0	0.7	0	0.5	1	0	0	1	2			4.4	15.54	74.45	2	112	14.4	0.84	1.01863	3	1.31	0.69	181	0	0	0
715	0	24.6	154.8	81	159	59	0	0	0	1	0	0	0	0	0	2832.9	0	RC	RC	8	8	802			0	0	0	0	0	0	0			3.6	9.66	103.32	1	156	11.4	0.68	0.57	1	0.68	0.68	99	0	0	0
716	1	21.3	164	72	134	57.3	0	1	0	1	0	0	1	0	0	3639.3	0	IME	IME	13	13	217			0	0	0	0	0	0	0			4.3		87.32	2	132	12.6	1.02	0.85	1	1.03	0.99	155	0	0	1
717	0	28.1	147.7	90	211	61.4	0	0	0	1	0	0	1	0	0	2533.2	0	GC	GC	8	8	914			0	0	0	0	0	0	0			4.4		74.41	2	188	13.3	0.11	0.732707	3	0.44	0.11	190	0	0	0
718	1	24.2	160.3	75	144	62.3	0	1	0	1	0	0	0	0	0	1121.4	0	RC	RC	2	2	916			0	0	0	0	0	0	0			3.4		62.3	2	185	9.1	1	1.15	1	1	1	150	0	0	0
719	0	45.4	171.8	71	119	134	0	0	0	1	0	0	0	0	0	1273	0	DDC	IME	9	9	625			0	0	0	0	0	0	0			4.2		73.86	2	247	14.6	0.44	0.963708	3	0.44	0.44	180	0	0	0
720	0	30.2	160	51	100	77.35	0	0	0	1	0	0	0	0	0	6058.9	0	SPC	SPC	15	15	838			0	0	0	0	0	0	0			2.8	11.86	81.62	2		11.2	0.56	0.71	1	0.58	0.56	118	1	0	0
721	0	16.8	149	92	131	37.3	0	0	0	1	0	0	0	0	1	18024.1	0	RC	RC	18	18.2	18	7.9	15.1	0	0	0	0	0	1	3	1	5	3.5	1.29	74.42	2	82	14	0.6	0.743531	3	0.67	0.11	178	1	1	1
722	0	24.7	156.5	53	138	60.4	0	1	0	1	0	0	1	0	0	1279.7	0	IMG	IMG	2	2	741			0	0	0	0	0	0	0			4		74.41	2	198	11.9	0.55	0.786915	3	0.55	0.55	171	0	0	0
723	0	21.7	137.2	68	126	40.8	0	0	0	1	0	0	0	0	0	6348.5	0	GS	GS	14	14	832	1	1	0	1	2	0	0	1	1	2	1	3.6	6.34	74.32	2	79	10.1	1.13	0.727683	3	1.13	0.66	127	1	0	0
724	1	19.6	172	63	114	58.1	0	0	0	1	0	0	0	0	0	3309.8	0	NP	NP	21	21	966			0	0	0	0	0	0	0			3.7	0.07	84.58	2	94	12.6	1.13	0.86	1	0.82	0.82	117	0	0	0
725	1	22.5	160.2	50	90	57.8	0	1	0	1	0	0	1	0	0	3772.9	0	UR	UR	12	12	902			0	1	2	0	0	0	0			3.9	8.49	21.45	4	186	7.2	5.33	2.92	1	5.37	2.83	90	0	0	0
726	0	29.9	153	78	124	70	0	0	0	1	0	0	0	0	0	2305.6	0	IME	IME	13	13	271			0	1	2	0	0	0	0			2.8	1.5	73.76	2	367	12.6	1.02	0.763342	3	1.11	0.94	93	0	0	1
727	1	26.4	156.7	84	146	64.8	0	1	0	1	0	0	0	0	0	12541	0	GS	GS	18	18	726	0.9	0.9	0	0	0	0	0	1	1	3	2	4.2	30	97.6	1	234	12.6	0.35	0.77	1	0.69	0.35	207	1	0	0
728	0	21.2	150.8	64	127	48.2	0	0	0	1	0	0	1	0	0	5915.5	0	CVC	CVC	3	3	721			0	0	0	0	0	0	0			4.1	0.09	82.64	2		13.7	0.65	0.69	1	0.65	0.65	185	1	0	0
729	1			62	109		0	0	0	1	0	0	0	0	0	693.7	0	IMG	IMG	3	3	963			0	0	0	0	0	0	0			4		73.74	2	414	13.8	1.21	0.979381	3	1.21	1.21	118	0	0	0
730	0			61	113		0	1	0	1	0	0	1	0	0	4701.3	0	IMG	IMG	8	8	936			0	2	2	0	0	0	0			3.7	1.85	90.14	1	290	9.3	1.91	0.64	1	1.91	0.76	133	0	0	0
731	1	27	163.8	70	111	72.4	0	0	0	1	0	0	0	0	0	13171.5	0	SPC	RH	24	24	964	0.8	0.8	0	1	2	0	0	1	1	2	1	3.6	1.78	75.72	2	202	9.8	1.5	1.01	1	1.5	0.73	80	1	0	0
732	1	18.9	162	84	110	49.6	0	0	1	1	0	0	1	0	0	2932	0	RC	RC	5	5	850	1.6	1.6	0	0	0	0	0	1	1	1	5	4	14.88	74.4	2	131	15.1	0.49	0.974216	3	0.66	0.48	169	0	0	0
733	1	17.5	159.9	78	134	44.8	0	1	1	1	0	0	0	0	0	7376.5	0	CNSC	CNSC	24	24	51			0	0	0	0	0	0	0			3.4	10.54	74.4	2	127	6	1.1	0.974123	3	1.1	0.6	127	0	0	1
734	0	23.5	157.9	76	131	58.6	0	0	0	1	0	0	1	0	0	242.1	0	IMG	IMG	1	1	886			0	0	0	0	0	0	0			4.3		63.25	2	146	11.2	0.81	0.87	2	0.81	0.81	134	0	0	0
735	0	28.1	160.1	45	101	71.9	1	0	0	1	0	0	1	0	1	43104.2	0	RC	RH	79	79	327	39.3	39.5	0	3	2	0	0	1	2	1	5	2.3	0.62	55.28	3	193	10.6	1.64	0.96	1	4.32	0.58	61	1	0	1
736	1	28.3	169.2	60	109	81.1	0	0	0	1	0	0	0	0	0	3082.5	0	IMI	IMI	9	9	627			0	0	0	0	0	0	0			2.8	11.87	90.2	1	104	11.7	0.93	0.86	1	1.02	0.82	76	0	0	0
737	0	24.2	150	40	76	54.5	0	0	0	1	0	0	1	0	0	3456.5	0	CNSC	CNSC	11	11	847			0	2	2	0	0	0	0			2.7	14.89	73.22	2	619	10	1.86	0.78	1	1.86	0.83	91	0	0	0
738	1	23	168.6	80	148	65.3	0	1	0	1	0	0	1	0	0	2823.5	0	RC	IMH	8	8	223			0	0	0	0	0	0	0			3.7	1.34	74.43	2	285	13.8	1.18	1.00139	3	1.24	1.18	186	0	0	1
739	0	26.3	152.3	80	142	61.1	0	1	0	1	0	0	0	0	0	393.9	0	IMH	IMH	3	3	940			0	0	0	0	0	0	0			4		112.28	1	278	11	0.45	0.54	1	0.45	0.45	246	0	0	0
740	1	17.2	173	78	114	51.6	0	0	1	1	0	0	1	0	0	2113.4	0	CNSC	CNSC	15	15	607			0	0	0	0	0	0	0			3.6	0.72	36.4	3	81	9.3	0.96	1.76	1	1.06	0.96	103	0	0	1
741	1	32.2	160.8	74	109	83.3	0	0	0	1	0	0	0	0	0	2579	0	SPC	SPC	6	6	897			0	0	0	0	0	0	0			3.8	5.5	57.16	3	231	16.4	0.98	1.2	1	1.22	0.98	152	1	0	0
742	1	24.9	166.3	72	139	68.9	1	0	0	1	0	0	1	0	0	1244	0	CVC	CVC	2	2	673			0	0	0	0	0	0	0			4.2		26.58	4	167	11.1	2.45	2.35	1	2.45	2.3	164	0	0	0
743	0	29.7	148	79	151	65	0	0	0	1	0	0	0	0	0	51037.8	0	CNSC	CNSC	94	94	305	15	17.3	0	0	0	0	0	1	4	3	2	4.4	0.53	44.88	3	199	11.5	0.98	1.15	1	1.19	0.45	143	1	0	1
744	1	22.2	166.9	70	123	61.8	0	1	0	1	0	0	0	0	0	3036	0	IMH	IMH	3	3	950			0	0.5	1	0	0	0	0			3.7		102.03	1	70	10.6	1	0.75	1	1	1	129	0	0	0
745	0	26.4	163.3	101	152	70.5	0	0	0	1	0	0	1	0	0	307.3	0	IME	IME	1	1	727			0	0	0	0	0	0	0			4.6		106.57	1	131	12.7	0.43	0.64	1	0.43	0.43	119	0	0	0
746	0	26.9	159.3	63	114	68.3	0	0	0	1	0	0	0	0	0	10786.7	0	JRC	JRC	15	15	845			0	0	0	0	0	0	0			4.3	2.66	58.34	3	103	12.6	0.66	0.94	1	1.09	0.66	160	1	0	0
747	1	22.3	179	83	123	71.4	0	1	0	1	0	0	0	0	0	4498.9	0	DDC	DDC	3	3	645			0	0	0	0	0	0	0			4.4		79.33	2	161	13.3	0.84	0.94	1	0.84	0.84	154	0	0	0
748	1	22.6	162	74	141	59.2	0	0	0	1	0	0	1	0	0	5649.4	0	IMI	UR	17	17	775			0	1	2	0	0	0	0			2.8	23.33	79.61	2	227	13.9	0.63	0.95	1	1.27	0.63	113	1	0	0
749	1	21.1	170.7	93	167	61.5	0	0	0	1	0	0	0	0	0	3455.6	0	IMG	IMG	11	11	839			0	1	2	0	0	0	0			2.7	4.26	74.41	2	243	11.2	1.11	1.0191	3	1.41	1.11	201	0	0	0
750	1	25.3	168	100	197	71.3	0	0	0	1	0	0	0	0	0	2582	0	CNSC	CNSC	3	3	940	0.6	0.6	0	0	0	0	0	1	1	2	1	4.6	0.38	65.09	2	161	14.4	1.2	1.11	1	1.22	1.16	189	0	0	0
751	0	22.2	154.1	82	133	52.8	0	0	0	1	0	0	1	0	0	5422.7	0	SPC	SPC	12	12	854			0	0	0	0	0	0	0			3.5	7.39	94.58	1		10.3	0.49	0.63	1	0.6	0.49	146	1	0	0
752	1	21.1	168	77	131	59.5	0	0	1	1	0	0	1	0	0	9209.1	0	CNSC	RH	25	25	832			0	0	0	0	0	0	0			3.9	1.55	74.5	2	131	13.6	0.66	0.975348	3	0.85	0.66	130	0	0	0
753	1			70	95		0	0	0	1	0	0	0	0	0	596.9	0	IME	IME	5	5	707			0	0	0	0	0	0	0			3.7		60.48	2	214	14.3	0.94	1.18	2	0.94	0.94	158	0	0	0
754	0	23.8	158	66	131	59.3	0	0	0	1	0	0	1	0	0	5084.6	0	JRC	JRC	8	8	876			1	1	2	0	0	0	0			3.3	0.52	17.25	4	114	9.1	3.54	2.76	1	3.68	2.89	156	1	0	0
755	0	21	148	73	104	46	0	0	0	1	0	1	1	0	0	28310.5	0	CVC	CVC	23	23	770	3.8	3.8	0	0	0	0	0	1	1			4.1	6.23	76.65	2	100	13.8	0.61	0.79	1	0.87	0.49	131	0	0	0
756	1	24.6	167	69	150	68.5	0	0	0	1	0	0	1	0	0	95765.5	0	CNSC	RH	288	288	887	69	99.8	0	0	0	0	0	1	3	3	2	3.2	3.92	74.35	2	160	10.7	0.73	0.967995	3	1.09	0.21	153	1	0	0
757	1			52	148		0	0	0	1	0	0	1	1	0	1419.5	0	CVC	CVC	2	2	687			0	0	0	0	0	0	0			4.3		85.72	2	43	13.3	0.85	0.87	1	0.85	0.85	141	0	0	0
758	0			81	144		0	1	0	1	0	1	0	0	0	3461.3	0	CVC	RC	12	12	892			0	1	2	0	0	0	0			4.1	4.68	74.27	2	145	13.5	0.61	0.74	2	1.05	0.61	160	0	0	0
759	1	25.5	167.2	77	118	71.2	0	1	0	1	0	0	0	0	0	3075.8	0	IMH	IMH	8	8	957			0	0	0	0	0	0	0			3.9		95.96	1	113	12.7	0.58	0.82	1	0.65	0.58	107	0	0	0
760	1	30.1	167.6	73	156	84.5	0	0	0	1	0	0	1	0	0	761.4	0	IME	IME	4	4	850			1	1	2	0	0	0	0			2.6		18.92	4	344	13.6	3.89	3.29	1	4.09	3.89	205	0	0	0
761	0	34.8	158.5	87	157	87.4	0	0	0	1	0	0	1	0	0	5837.8	0	IMN	IMN	11	11	769			1	1	2	1	7	0	0			3.5	2.63	3.36	5	158	9.2	13.09	12.48	1	13.09	6.6	286	1	0	0
762	1	25.7	161.6	55	93	67.2	0	1	0	1	0	0	0	0	0	3712.1	0	RC	RC	3	3	834			0	1	2	0	0	0	0			4.3	2.46	82.5	2	204	10.4	0.92	0.95	1	1.27	0.82	218	1	0	0
763	1	21.9	161.3	77	142	57	0	1	0	1	0	0	1	0	0	3925.3	0	IMG	IMG	6	6	237			0	0	0	0	0	0	0					96.33	1			0.71	0.77	1	0.71	0.71		0	0	1
764	1	22.9	159	70	142	58	0	0	0	1	0	0	1	0	0	3019.9	0	OS	JRC	6	6	729			0	0	0	0	0	0	0			4.5	8.03	70.38	2	274	13.5	0.92	1.04	1	1	0.88	143	1	0	0
765	1	25.3	165.3	123	174	69.2	0	0	0	1	0	0	0	0	0	1338.8	0	CNSC	CNSC	3	3	955			0	1	2	0	0	0	0			4.3	0.38	74.33	2	243	12.3	1.27	0.96827	3	1.27	1.04	214	0	0	0
766	0	26.4	145	70	142	55.5	1	0	0	1	0	1	1	0	0	2128.9	0	CVC	CVC	7	7	942	0.6	0.6	0	0	0	0	0	1	1			3.7	2.04	35.43	3	256	9.8	1.15	1.38	1	1.63	1.07	147	0	0	0
767	1	25.4	165.2	64	118	69.4	0	0	0	1	0	0	1	0	0	1861.3	0	CNSC	CNSC	6	6	775			0	0	0	0	0	0	0			4.2	0.12	70	2	146	14.1	0.72	1.02	1	0.85	0.72	171	0	0	0
768	0			40	103		0	0	0	1	0	0	1	0	0	2374.6	0	RC	RC	8	8	773			0	0	0	0	0	0	0			3.9	16.64	48.36	3	194	9.5	0.99	1.05	1	0.99	0.93	117	0	0	0
769	1	26.9	155.4	81	148	64.9	0	1	0	1	0	0	1	0	0	27893.3	0	IMG	GS	64	64	659			0	0	0	0	0	0	0			4.1	0.23	78.4	2	92	13.7	0.93	0.94	1	1.07	0.66	270	1	0	0
770	0	19.4	147	70	114	42	0	1	0	1	0	0	1	0	0	1807.3	0	IMG	IMG	10	10	896			0	0	0	0	0	0	0			3.7	4.03	107.07	1	341	9.7	0.57	0.55	1	0.58	0.53	167	0	0	0
771	1	23.4	167.2	69	119	65.3	0	1	0	1	0	0	0	0	0	7033	0	GS	GS	9	9	74			0	0	0	0	0	0	0			2.3	0.78	86.47	2	260	10.1	0.59	0.87	1	0.81	0.58	102	1	0	1
772	1	23	163.3	50	100	61.3	0	0	0	1	0	1	1	0	0	29353.8	0	CVC	CVC	18	18	898	1.2	1.8	0	1	2	0	0	1	2	2	1	3.8	6.91	76.8	2	94	13.4	1.36	0.95	1	1.36	0.89	159	1	0	0
773	1	17.7	161.6	68	111	46.1	0	0	0	1	0	0	0	0	0	7809.7	0	IMG	IMG	9	9	901			0	0	0	0	0	0	0			3.1	0.28	87.39	2	79	9.4	0.82	0.91	1	0.82	0.66	100	0	0	0
774	0	21.9	152.4	98	119	50.8	0	0	0	1	0	0	0	0	0	2558	0	IMI	IMI	6	6	625			0	0	0	0	0	0	0			2.6	23.81	74.49	2	162	10.5	0.77	0.758664	3	0.77	0.61	74	0	0	0
775	1	24.9	160.9	57	121	64.5	0	0	0	1	0	0	1	0	0	4187.6	0	RC	RC	27	27	936			0	0	0	0	0	0	0			3.6	20.78	85.97	2	306	12.6	0.88	0.87	1	0.88	0.52	158	0	0	0
776	0	25.8	153.8	86	196	61	0	1	0	1	0	0	0	0	0	4897.8	0	RC	RC	16	16	403			1	1	2	1	3	0	0			2.7	6.66	11.39	5	278	10.5	3.73	3.88	1	6.01	3.73	171	1	0	1
777	1	21	154.6	66	111	50.2	0	1	0	1	0	0	0	0	0	10831.5	0	IMG	GS	17	17	422			0	0	0	0	0	0	0			4	18.48	74.41	2	244	12.9	0.58	0.983514	3	0.62	0.51	209	1	0	1
778	1	20.4	163.9	64	106	54.8	0	1	0	1	0	0	0	0	0	2338.3	0	GS	GS	7	7	819			0	0	0	0	0	0	0			3.9		99.48	1		12.8	0.71	0.79	1	0.71	0.7	176	1	0	0
779	1	22.8	178	67	92	72.2	0	0	0	1	0	0	0	0	0	4301.2	0	EM	EM	3	3	617	3.1	3.1	0	0	0	0	0	1	1	5	4	5		74.48	2	151	15.5	0.72	1.06065	3	0.72	0.24	240	0	0	0
780	1	24.4	170	89	147	70.5	1	0	0	1	0	0	0	0	0	2395	0	CVC	CVC	2	2	777	0.9	0.9	0	0	0	0	0	1	1			4.1		74.53	2	143	14.6	1	0.987113	3	1.19	1	139	0	0	0
781	1			79	144		0	0	0	1	0	0	0	0	0	1421.5	0	GS	GS	6	6	698			0	1	2	0	0	0	0			3	8.86	25.87	4		8.8	2.84	2.39	1	2.93	2.31	120	0	0	0
782	1	24.4	170.7	76	139	71	0	0	0	1	0	0	1	0	0	4307.2	0	CVC	CVC	2	2	792	0	0	0	0	0	0	0	1	1			4.4		68.88	2	123	14.6	0.76	1.08	1	0.76	0.76	142	0	0	0
783	1	20.8	171	73	116	60.7	0	0	0	1	0	0	1	0	0	1862.8	0	DDC	DDC	3	3	646			0	0	0	0	0	0	0			2.7	0.21	70.62	2	99	8.6	0.97	1.06	1	0.97	0.86	70	0	0	0
784	1	19.4	166.8	75	133	54	0	1	0	1	0	0	0	0	0	9335.1	0	IMG	IMG	20	20.8	20			0	3	2	0	0	0	0			2.5		80.83	2	314	10.1	2.88	0.92	1	8.04	1.91	101	0	1	1
785	1	26.4	164	85	141	71	0	0	0	1	0	0	1	0	0	2621.2	0	CNSC	CNSC	5	5	759			0	0	0	0	0	0	0			4.5		74.53	2	402	14.7	1.12	1.01464	3	1.12	1.12	137	0	0	0
786	1	24	157.5	55	108	59.5	1	0	0	1	0	0	1	0	0	13051.2	0	CVC	CVC	5	5	736	0.5	0.8	0	0	0	0	0	1	2			3.8		46.53	3	193	14	1.48	1.47	1	1.48	1.37	103	0	0	0
787	1		172	90	126		0	0	0	1	0	0	1	0	0	3306.6	0	RC	RC	7	7	274			0	0	0	0	0	0	0			2.3	12.51	84.36	2	148	8.8	1.01	0.88	1	1.06	0.89	111	0	0	1
788	1			63	143		0	0	0	1	0	0	0	0	0	7724.1	0	CVC	GS	16	16	862	2.5	3.4	0	0	0	0	0	1	2			3.8	14.6	76.89	2	187	15.8	0.96	0.93	1	1.16	0.76	123	1	0	0
789	0	21.6	150.3	99	154	48.7	0	0	0	1	0	0	1	0	0	5629.5	0	JRC	JRC	21	21	860			0	0	0	0	0	0	0			4.4	1.7	74.39	2	92	12.5	0.56	0.748827	3	0.57	0.38	160	1	0	0
790	1	28.8	158.4	61	116	72.3	0	1	0	1	0	0	0	0	0	1762.8	0	IMH	IMH	5	5	535			0	0	0	0	0	0	0			4.5		63.76	2	142		1.79	1.13	1	1.34	1.17	184	0	0	1
791	1	20.7	169	68	108	59.2	0	0	0	1	0	0	1	0	0	10203.6	0	IMG	IMG	14	14.2	14	0.3	0.3	0	2	2	1	1	1	1	2	1	2.8	8.81	22.95	4	93	14.3	1.87	2.86	1	5.84	1.12	93	0	1	1
792	1	21.4	164	64	126	57.5	0	0	0	1	0	0	0	0	0	1270	0	IMG	IMG	2	2	922			0	0	0	0	0	0	0			4.1		58.92	3	192	11.6	1.41	1.21	1	1.41	1.08	122	0	0	0
793	0	22.7	143	58	134	46.5	0	0	0	1	0	0	1	0	0	1056.4	0	IME	IME	7	7	780			0	0	0	0	0	0	0			4.1		15.24	4	370	11	1.8	2.89	1	1.8	1.49	129	0	0	0
794	0	24.7	158	94	207	61.6	0	0	1	1	0	0	1	0	0	2502.4	0	CNSC	CNSC	12	12	735			0	0	0	0	0	0	0			4.5	0.09	42.13	3	137	11.2	0.94	1.22	2	1.11	0.94	168	0	0	0
795	1	20.8	160.9	56	127	53.9	0	1	1	1	0	0	1	0	0	7971.2	0	IME	RH	39	39	671			0	0	0	0	0	0	0			2.9	10.79	92.31	1	331	10.4	0.72	0.81	1	0.86	0.53	114	0	0	0
796	1	26.9	165.9	53	98	74	0	0	0	1	0	1	1	0	0	1339.2	0	CVC	CVC	6	6	885			0	0	0	0	0	0	0			4.4		83.22	2	160	12.9	1.04	0.88	1	1.08	0.94	138	0	0	0
797	0	24.5	158	65	135	61.1	0	0	0	1	0	0	0	1	0	29583.2	0	JRC	JRC	36	36	637	0.8	1.5	0	1	2	0	0	1	2	1	5	3.4	7	74.33	2	101	11.5	0.74	0.736426	3	1.23	0.66	157	1	0	0
798	1	22.3	162	57	97	58.5	0	0	0	1	0	0	0	0	0	2186	0	RC	RC	7	7	888			0	0	0	0	0	0	0			3	17.77	119.55	1	156	12.9	0.7	0.64	1	0.7	0.53	92	0	0	0
799	1	20.5	171.5	74	141	60.4	0	1	0	1	0	0	0	0	0	2632	0	GS	GS	11	11	969			0	0	0	0	0	0	0			3.6	2.71	82.1	2		12.7	0.95	0.91	1	0.95	0.83	141	0	0	0
800	0	24.6	157.5	67	125	61.1	0	0	0	1	0	0	1	0	0	6500.5	0	RC	RC	5	5	617			0	0	0	0	0	0	0			3.7	10.14	80.42	2		11.4	0.54	0.71	1	0.75	0.54	204	1	0	0
801	0	21.9	164.7	65	104	59.4	0	0	0	1	0	0	0	0	0	437.1	0	IME	IME	3	3	707			0	0	0	0	0	0	0			3.7		124.32	1	83	12.3	0.56	0.56	1	0.56	0.56	234	0	0	0
802	1	27.4	170.4	85	155	79.55	0	0	0	1	0	0	1	0	0	2230.8	0	CNSC	CNSC	3	3	785			0	1	2	0	0	0	0			4.3		76.06	2	157	15.1	0.92	1.03	1	1.53	0.92	138	0	0	0
803	0	23.1	148	64	119	50.7	0	0	0	1	0	0	0	0	0	18750.9	0	JRC	IMN	50	50	809			1	3	2	1	13	0	0			2.1	3.7	43.7	3	115	8.4	0.95	1.19	1	6.85	0.95	99	1	0	0
804	0	21.2	143.3	52	116	43.5	0	0	0	1	0	0	0	0	0	1546	0	IMJ	IMJ	3	3	970			0	1	2	0	0	0	0			3.9		68.3	2	175	9.5	1.12	0.82	1	1.12	1.12	129	0	0	0
805	0	16.9	152	56	98	39.1	0	0	0	1	0	0	0	0	0	18834.9	0	EM	RC	38	38	138	6.7	9.9	0	2	2	0	0	1	2	5	4	4.2	17.21	74.36	2	625	15.6	2.02	0.745713	3	2.02	0.26	188	1	0	1
806	1	18.7	176.6	66	117	58.4	1	0	0	1	0	0	0	0	0	1882.3	0	CVC	CVC	8	8	745			0	0	0	0	0	0	0			3.8		78.25	2	186	12	0.88	0.92	1	0.88	0.78	141	0	0	0
807	1			91	140		0	0	0	1	0	0	0	0	0	3634.4	0	IMG	GS	4	4	952			0	0	0	0	0	0	0			4.5	3.95	90.84	1	272	14.2	0.81	0.88	1	1.08	0.81	146	1	0	0
808	1	23.8	164	92	147	64	0	0	1	1	0	0	0	0	0	7239.7	0	CNSC	CNSC	8	8	752			0	0	0	0	0	0	0			4.1		73.7	2	97	13.1	1.04	0.986819	3	1.04	1.04	133	0	0	0
809	0	24.8	149	67	131	55	0	0	0	1	0	0	1	0	0	1837.9	0	CVC	CVC	2	2	623			0	0	0	0	0	0	0			3.7		66.62	2	296	11.7	0.58	0.84	2	0.58	0.58	110	0	0	0
810	0	30.6	158.4	72	118	76.9	0	0	1	1	0	0	1	0	0	1943	0	CNSC	CNSC	5	5	873			0	1	2	0	0	0	0			3.8		74.45	2	174	10.6	1.07	0.75532	3	1.07	1	147	0	0	0
811	0			62	133	52.6	0	1	0	1	0	0	0	0	0	11066	0	GS	GS	20	20	927			0	0	0	0	0	0	0			3.3	3.04	129.45	1	179	9.3	0.48	0.47	1	0.58	0.4	187	1	0	0
812	1	28.5	172	63	112	84.4	0	0	0	1	0	0	1	0	0	28165.8	0	SPC	RH	66	66	825	0.8	12.7	0	0	0	0	0	1	2	3	2	3.5	2.3	109.24	1	115	11.4	0.89	0.75	1	0.89	0.5	152	1	0	0
813	1	22.2	179	65	101	71	0	0	0	1	0	0	0	0	0	7237.4	0	JRC	PS	34	34	613			0	0	0	0	0	0	0			3	0.88	68.83	2	82	13.3	0.85	1.18	1	1.04	0.66	83	1	0	0
814	1	24.4	169.3	88	151	70	1	0	0	1	0	0	0	0	0	19273.7	0	CVC	CVC	7	7	962	5.5	5.5	0	0	0	0	0	1	1			4.7	9.64	67.9	2	321	17.2	0.93	1.1	1	1.05	0.71	263	0	0	0
815	1	24.2	168.4	98	144	68.5	0	0	0	1	0	0	1	1	0	1501.8	0	CVC	CVC	2	2	967			0	0	0	0	0	0	0			4.3		74.33	2	218	14.8	1.07	0.984412	3	1.07	1.07	176	0	0	0
816	1	23.7	167	87	147	66	0	0	0	1	0	0	0	0	0	1509.5	0	RC	RC	3	3	672			0	0	0	0	0	0	0			3.6	22.66	84.84	2	282	14.6	0.96	0.88	1	0.96	0.72	122	0	0	0
817	0	24.1	156.9	65	111	59.3	0	1	0	1	0	0	1	0	0	3741.3	0	GS	GS	10	10	694			0	0	0	0	0	0	0			3.4	13.04	78.69	2		12.7	0.52	0.71	1	0.62	0.45	136	1	0	0
818	1	22.8	157	70	130	56.2	0	0	0	1	0	0	0	0	0	46778.1	0	IMH	IMH	55	55	138			0	3	2	0	0	0	0			3.8	12.54	87.84	2	137	6.3	1	0.88	1	4.35	1	154	0	0	1
819	0	19.9	153	73	122	46.7	0	1	0	1	0	0	0	0	0	4639.6	0	IMG	IMG	13	13	270			0	0.5	1	0	0	0	0			3.2	11.53	74.44	2	137	12.3	0.81	0.735442	3	1.01	0.71	134	0	0	1
820	1	18.4	158.6	63	103	46.3	0	1	0	1	0	0	0	0	0	7711.5	0	RC	RC	17	17.5	17	1.7	1.7	0	2	2	0	0	1	1	2	1	3.8	30	74.46	2	149	11.1	0.72	0.975787	3	2.54	0.77	197	0	1	1
821	0	27.3	157.8	88	147	68.1	0	0	0	1	0	0	1	0	0	10044.1	0	SPC	SPC	59	59	897			0	0	0	0	0	0	0			3.8	0.02	83.79	2	95	12.4	0.64	0.71	2	0.76	0.4	150	1	0	0
822	0	23.7	152.3	81	152	54.9	0	1	0	1	0	0	0	0	0	3964.6	0	IMH	GS	18	18	361			0	0	0	0	0	0	0			4	10.5	50.92	3	99	11.3	0.77	1.04	1	1.02	0.77	175	1	0	1
823	0	24.6	159.7	54	160	62.7	0	0	0	1	0	0	1	0	0	2524.1	0	RC	RC	12	12	641			0	0	0	0	0	0	0			4	0.25	65.32	2	225	13.1	0.81	0.84	2	0.97	0.77	139	1	0	0
824	0	27.1	155.4	74	109	65.4	0	0	0	1	0	0	0	0	0	705.1	0	IMG	IMG	2	2	827			0	0	0	0	0	0	0			4.2		84.29	2	146	12.6	0.56	0.72	2	0.56	0.56	133	0	0	0
825	0	20.5	151.5	61	121	47.1	0	1	0	1	0	0	0	0	0	2818.2	0	GS	GS	5	5	107			0	0	0	0	0	0	0			4.1		83.84	2		11.3	0.58	0.69	1	0.58	0.58	150	1	0	1
826	1	25.4	168.6	51	102	72.1	0	0	0	1	0	0	1	0	0	4743.4	0	IMG	IMG	14	14	921			0	0	0	0	0	0	0			2.4	19.73	66.5	2	116	11.4	0.7	1.12	1	0.84	0.66	43	0	0	0
827	0	20.1	156.8	97	138	49.5	0	0	0	1	0	0	0	0	0	2101.4	0	IME	IME	10	10	838			0	0	0	0	0	0	0			3.5		107.33	1	234	13.6	0.73	0.62	1	0.74	0.64	261	0	0	0
828	1	22.6	165.2	78	131	61.6	0	0	0	1	0	0	0	0	0	1476.7	0	CVC	CVC	1	1	958			0	0	0	0	0	0	0			4.8		69.61	2	137	16.1	0.86	1.05	1	0.86	0.86	136	0	0	0
829	1	16.7	173	74	123	50.1	0	0	0	1	0	0	0	0	0	1180.5	0	IMG	IMG	6	6	838			0	0.5	1	0	0	0	0			2.5	2.94	140.94	1	84	15.5	0.61	0.56	1	0.7	0.61	105	0	0	0
830	0		157	56	148		0	1	0	1	0	0	1	0	0	2552.9	0	IMG	IMG	7	7	374			0	0	0	0	0	0	0			2.7		62.92	2	54	8.8	1.05	0.86	1	1.05	1.05	99	0	0	1
831	0	20.5	150.2	59	106	46.2	0	1	0	1	0	0	0	0	0	1774.7	0	OG	OG	5	5	899			0	0	0	0	0	0	0					78.05	2				0.74	1	0.53	0.53		0	0	0
832	0	18.6	164	55	76	50	0	0	0	1	0	0	1	0	0	10197.5	0	CVC	CVC	31	31.6	31	0.4	0.4	0	3	2	0	0	1	1	1	5	3.3	2.81	59.77	3	129	13.7	2.55	0.93	1	2.9	0.72	110	0	1	1
833	0	22.4	150	64	126	50.3	0	0	0	1	0	0	1	1	0	8129.1	0	CVC	CVC	14	14	852	3.2	5.8	1	0	0	1	9	1	2	1	5	3.9	18	9.19	5	279	8.4	4.31	4.64	1	4.46	2.64	177	0	0	0
834	0	27.7	158	64	160	69.1	1	0	0	1	0	0	0	0	0	2298.8	0	CVC	CVC	1	1	914	0.8	0.8	0	0	0	0	0	1	1			4		136.5	1	333	12.9	0.25	0.45	2	0.31	0.25	144	0	0	0
835	1	22.1	162.3	52	101	58.3	0	1	0	1	0	0	1	0	0	26988.9	0	IMH	IMH	47	47.9	47			0	0	0	0	0	0	0			2.9	8.85	157.08	1	83	8.9	0.61	0.52	1	0.61	0.23	115	0	1	1
836	0	28.5	148	74	122	62.4	0	0	0	1	0	0	1	0	0	4731.8	0	SPC	SPC	5	5	804			0	0	0	0	0	0	0			3.4	10.8	124.94	1		11.9	0.34	0.48	1	0.34	0.34		1	0	0
837	0			84	166	57.3	0	0	0	1	0	0	0	0	0	1792.1	0	CNSC	CNSC	4	4	902			0	0	0	0	0	0	0			4	0.07	73.83	2	104	12	0.72	0.776545	3	0.72	0.72	144	0	0	0
838	1	22.1	167.9	67	119	62.2	0	0	0	1	0	0	1	0	0	8761.6	0	RC	RC	25	25	406	2.1	2.3	0	0	0	0	0	1	2	1	5	2.6	19.93	38.96	3	164	12	1.28	1.75	1	1.28	0.85	83	1	0	1
839	0	26.9	150	54	128	60.5	0	0	0	1	0	0	0	0	0	3252.3	0	GC	GC	6	6	702			0	2	2	0	0	0	0			2.8	22.18	180.49	1	191	8.8	0.75	0.34	1	0.75	0.45	101	0	0	0
840	0	29.2	153.1	76	137	68.5	0	0	0	1	0	0	0	0	0	1139.9	0	SPC	SPC	2	2	916			0	0	0	0	0	0	0			4.5	0.13	74.38	2	154	15	0.48	0.77801	3	0.48	0.48	244	0	0	0
841	0	23.9	159.9	60	163	61.2	0	0	0	1	0	0	1	0	0	1410.4	0	RC	RC	7	7	761			0	0.5	1	0	0	0	0			3.5	3.32	72.35	2	226	8.4	1.01	0.78	1	1.01	0.69	109	0	0	1
842	0	28.1	150	83	146	63.3	0	0	0	1	0	0	0	0	0	6317.4	0	JRC	RH	20	20	355	1.1	1.1	0	1	2	0	0	1	1	2	1	4.2	9.07	34.44	3	157	12.8	1.47	1.42	1	1.93	0.93	294	1	0	1
843	1			57	98		0	0	0	1	0	0	1	0	0	1053.8	0	IMG	IMG	5	5	833			0	0.5	1	0	0	0	0			3.6		80.31	2	96	8.4	1.11	0.93	1	1.21	1.11	125	0	0	0
844	0		157.5	75	120		0	0	0	1	0	0	0	0	0	7057.3	0	JRC	JRC	43	43	957			0	0.5	1	0	0	0	0			3.5	2.91	138.9	1	153	8	0.4	0.44	1	0.59	0.4	118	1	0	0
845	1	26.3	170	48	102	76.1	0	1	1	1	0	0	0	0	0	4196.1	0	IMN	IMR	15	15	858			0	1	2	0	0	0	0			3.4	2.26	14.21	5	154	12.2	4.79	4.15	1	4.79	1.24	112	0	0	0
846	1	25.7	169	66	129	73.3	0	0	0	1	0	0	1	0	0	3157.9	0	RC	RC	15	15	900			0	0	0	0	0	0	0			3.1	16.51	52.91	3	143	9.3	1.05	1.3	1	1.41	1.05	108	0	0	0
847	1	15.1	165	98	116	41.1	0	0	0	1	0	0	1	0	0	5433.3	0	RC	RC	16	16	115			0	1	2	0	0	0	0			2.3	5.9	287.34	1	133	9.7	0.33	0.3	1	0.45	0.3	114	1	0	1
848	0	28.3	148	69	142	62	0	0	0	1	0	0	1	0	0	3395.8	0	SPC	SPC	16	16	748			0	1	2	0	0	0	0			3.8	17.48	43.99	3		10.1	1.07	1.17	1	1.6	0.96	104	1	0	0
849	1	25.5	163.2	56	112	68	1	0	1	1	0	0	1	0	0	5278.7	0	CVC	CVC	2	2	96	0.7	0.7	0	1	2	0	0	1	1			4.1		74.47	2	128	11.1	1.31	0.990301	3	1.31	1.31	137	0	0	1
850	0	22.8	157	79	162	56.3	0	0	1	1	0	0	0	0	0	5965.3	0	CNSC	CNSC	4	4	700			0	0	0	0	0	0	0			4.2		74.45	2	176	14.3	0.55	0.801741	3	0.55	0.55	182	0	0	0
851	1	22	172	56	121	65	0	1	0	1	0	0	1	0	0	975.4	0	IMG	IMG	3	3.8	3			0	2	2	0	0	0	0			3		94.91	1	83	11.5	1.64	0.78	1	1.64	1.64	821	0	1	1
852	0	32.8	155.5	60	85	79.2	0	0	0	1	0	0	0	0	0	6108.4	0	IMN	UR	9	9	873			0	1	2	0	0	0	0			3.5	31.66	52.22	3	176	11.1	1.88	1.06	1	2.11	0.83	107	1	0	0
853	0	21.7	156	72	133	52.9	0	0	1	1	0	0	0	0	0	2612.3	0	IMN	IMN	4	4	741			0	0.5	1	0	0	0	0			4	19.12	84.61	2	161	13.8	0.97	0.69	1	0.97	0.71	203	0	0	0
854	0	28.3	161.6	85	135	73.9	0	1	0	1	0	0	0	0	0	4927.9	0	CNSC	RH	20	20	447			0	0	0	0	0	0	0			3.6	1.23	64.28	2	94	12.1	0.72	0.86	1	0.85	0.54	115	0	0	1
855	1			52	121		0	0	0	1	0	0	0	0	0	1366.3	0	IME	IME	12	12	910			0	0	0	0	0	0	0			3.9	1.65	102.18	1	325	13.6	0.56	0.74	1	0.83	0.56	133	0	0	0
856	1	23.7	168	80	136	67	0	0	1	1	0	0	1	0	0	3835.1	0	CNSC	CNSC	9	9	849			0	0	0	0	0	0	0			4.2	0.06	63.99	2	181	13.6	0.71	1.1	1	1.18	0.71	167	0	0	0
857	0	20.3	144.6	77	113	42.4	0	0	0	1	0	0	0	0	0	13478.3	0	JRC	IMH	33	33	934	5.6	5.6	0	1	2	0	0	1	1	2	1	2.9	4.25	61.75	2	105	10	0.75	0.88	1	1.73	0.42	132	0	0	0
858	1	27.4	165	87	144	74.7	0	0	0	1	0	0	0	0	1	6212.6	0	CVC	CVC	2	2	912	2.5	2.5	0	0	0	0	0	1	1			4.3	0.31	74.55	2	211	15.4	0.56	1.01146	3	0.7	0.56	186	0	0	0
859	1	26.2	158.7	71	125	65.9	0	0	0	1	0	0	1	0	0	1538.5	0	GC	GC	5	5	886			0	0	0	0	0	0	0			3.6		74.5	2	113	10.4	0.95	0.96	1	1.04	0.95	112	0	0	0
860	1	32.4	170	76	113	93.6	0	0	0	1	0	0	1	0	0	1722.7	0	IMI	IMI	3	3	827			0	0	0	0	0	0	0			3.9	15.96	34.59	3	110	13.6	1.73	1.91	1	2.19	1.69	118	0	0	0
861	1	23.2	170	81	158	67.1	0	0	1	1	0	0	0	0	0	3049.2	0	CNSC	CNSC	9	9	947			0	0	0	0	0	0	0			4.3		74.35	2	129	16.7	1.2	0.979438	3	1.2	1.2	188	0	0	0
862	1	21.6	170	42	153	62.5	0	0	0	1	0	1	1	1	0	8710.7	0	GC	GC	42	42	225			0	2	2	0	0	0	0			3.7	0.75	35.08	3	99	10.8	1.98	1.81	1	3.94	1.96	139	0	0	1
863	1	26	169.4	78	148	74.5	0	0	0	1	0	0	1	1	0	18991.6	0	CVC	CVC	2	2	740	0.3	0.3	0	0	0	0	0	1	1			4.6		71.38	2	228	14.1	0.69	1.03	1	0.69	0.69	185	0	0	0
864	0	24.4	153	82	150	57.2	0	0	0	1	0	0	1	0	0	1187.5	0	SPC	SPC	7	7	774			0	0	0	0	0	0	0			3.4	0.07	51.49	3	81	10.8	0.82	1.03	1	0.82	0.82	163	0	0	0
865	1	21.6	156	69	132	52.6	0	1	0	1	0	0	0	0	0	3017	0	IMI	IMI	3	3	811			0	0	0	0	0	0	0			3	14.5	98.32	1	256	11.3	0.74	0.75	1	0.74	0.67	97	0	0	1
866	0	26.2	160	65	149	67	0	0	0	1	0	0	1	0	0	3181.5	0	IMG	IMG	6	6	674			0	0	0	0	0	0	0			2.7	11.96	15.05	4	75	8.8	2.86	2.97	1	2.86	1.44	74	0	0	0
867	1	30.5	161	88	123	79	0	1	0	1	0	0	0	0	0	3655.4	0	IMH	IMH	14	14	45			0	0	0	0	0	0	0			3.5		74.87	2	339	15.3	1.18	1.02	1	1.18	1.18	189	0	0	1
868	1	23.3	173.6	80	151	70.3	0	0	0	1	0	0	1	0	0	1613.4	0	GS	GS	4	4	707			0	0	0	0	0	0	0			3.9	2.39	54.4	3	123	11.6	1.24	1.3	1	1.24	1.14	104	0	0	0
869	1			62	116		0	1	0	1	0	0	0	0	0	2524.3	0	IMH	IMH	9	9	524			0	0.5	1	0	0	0	0			3.4	8.76	155.41	1	101	9.3	0.73	0.54	1	0.74	0.71	139	0	0	1
870	0	31.8	156.9	79	159	78.3	0	0	0	1	0	0	0	0	0	4951.1	0	JRC	JRC	8	8	852			0	0	0	0	0	0	0			3.4	1.37	57.8	3	100	9	0.67	0.96	1	0.93	0.67	154	1	0	0
871	1	26.5	172.3	107	168	78.6	0	0	0	1	0	0	0	0	0	1042.1	0	OL	OL	4	4	829			0	0	0	0	0	0	0			4.3		74.45	2	279	15.3	0.72	1.04931	3	0.72	0.63	170	0	0	0
872	1	26.1	166.3	69	107	72.1	0	0	0	1	0	0	1	0	0	1603.5	0	RC	RC	4	4	926			0	0	0	0	0	0	0			3.2	22.21	76.28	2	225	13.4	1.07	1.01	1	1.07	0.89	102	0	0	0
873	1	27.2	167	66	102	75.9	0	0	0	1	0	0	1	0	0	9379.8	0	RC	RC	29	29.5	29			0	1	2	0	0	0	0			3.7	18.35	18.01	4	327	14.1	4.32	3.2	1	4.94	1.8	174	0	1	1
874	0	27.8	155.4	77	150	67.2	0	0	0	1	0	0	0	0	0	2758	0	SPC	SPC	4	4	804			0	0	0	0	0	0	0			4.4	0.54	86.74	2	123	11.1	0.52	0.67	1	0.7	0.52	187	1	0	0
875	0	26.3	157.4	75	128	65.1	0	0	0	1	0	0	0	0	0	2663.5	0	PS	PS	15	15	50			0	1	2	0	0	0	0			3.4	1.02	73.68	2	121	10	0.59	0.762147	3	1.47	0.59	139	0	0	1
876	0	26	146.2	79	109	55.6	0	1	0	1	0	0	0	0	0	2638.1	0	RC	RC	6	6	192			0	0	0	0	0	0	0			4	0.36	74.46	2	165	13.1	0.62	0.75167	3	0.62	0.62	145	1	0	1
877	0	21.1	160	58	138	54	0	0	1	1	0	0	0	0	0	2753.8	0	CNSC	CNSC	12	12	877			0	0	0	0	0	0	0			4.3	0.2	72.15	2	274	13.6	0.61	0.78	1	0.7	0.61	188	0	0	0
878	1	18.9	160.9	51	99	49	0	1	0	1	0	0	0	0	0	3634.8	0	IMG	IMG	3	3	49			0	0	0	0	0	0	0			2.8		80.7	2	100	13.3	0.84	0.89	2	0.84	0.65	135	0	0	1
879	0			46	116	53.1	0	0	1	1	0	0	0	0	0	5753.8	0	CNSC	RH	18	18	108			0	0	0	0	0	0	0			2.8	5.04	74.4	2	122	11.4	0.48	0.747059	3	0.61	0.37	92	0	0	1
880	1			86	141		0	0	0	1	0	0	1	0	0	422.4	0	IME	IME	4	4	833			0	0	0	0	0	0	0			4.4		106	1	225	14.4	0.74	0.75	1	0.74	0.74	142	0	0	0
881	0	24.2	153.3	85	137	56.8	0	1	0	1	0	0	0	0	0	6340	0	DDC	DDC	9	9	100			0	0.5	1	0	0	0	0			4.5	0.96	103.07	1	135	11.3	0.61	0.58	1	0.82	0.55	238	0	0	1
882	1	26.1	165	49	93	71	0	0	0	1	0	0	1	0	0	2738.2	0	RC	RC	9	9	651			0	1	2	0	0	0	0			2.5	23.26	31.36	3	106	10.9	2.71	2.05	1	2.71	2.06	68	1	0	0
883	0	19.9	159.4	73	130	50.6	0	0	0	1	0	0	0	0	0	2272	0	NP	NP	13	13	971			0	0	0	0	0	0	0			3.7		78.25	2	57	12.1	0.72	0.72	1	0.72	0.72	170	0	0	0
884	0	19.6	149	104	190	43.6	0	0	1	1	0	1	1	0	0	5038.5	0	CVC	CVC	16	16	932	0.9	0.9	0	2	2	0	0	1	1			3.4	4.4	107.92	1	193	10	1.09	0.54	1	1.09	0.5	125	0	0	0
885	1	22.1	164.4	65	128	59.6	0	0	0	1	0	0	0	0	0	4493.4	0	JRC	JRC	9	9	92	0.3	0.3	0	2	2	0	0	1	1	2	1	3.4		74.35	2	215	7.9	2.28	0.977045	3	2.45	2.01	171	1	0	1
886	1	32.3	180	86	146	104.7	0	0	0	1	0	0	0	0	0	2127	0	IMI	IMI	7	7	640			0	0	0	0	0	0	0			4.3	14.86	74.45	2	244	16.3	0.74	1.14392	3	0.84	0.69	210	0	0	0
887	0	24.5	144.9	65	145	51.5	0	0	0	1	0	0	0	0	0	8751.8	0	SPC	SPC	26	26	810	0.4	0.4	0	0	0	0	0	1	1	3	2	4	0.03	74.38	2	107	11.3	0.74	0.747229	3	0.74	0.49	204	1	0	0
888	1	25.5	177	109	168	79.8	0	0	0	1	0	0	0	0	0	2842.7	0	RH	SPC	7	7	720			0	0	0	0	0	0	0			4.6	2.03	74.63	2	234	14.6	0.57	1.05479	3	0.74	0.57	132	1	0	0
889	1	26	165	85	148	70.9	0	0	0	1	0	0	1	0	1	18794.5	0	CVC	CVC	10	10	938	0.8	1.6	0	0	0	0	0	1	2			4.2	16.94	74.4	2	209	14.2	0.69	0.996369	3	0.99	0.69	209	1	0	0
890	0	22.3	160	82	162	57	1	0	0	1	0	0	0	0	1	5743.5	0	CVC	CVC	2	2	956	1.4	1.4	0	0	0	0	0	1	1			4.2		74.53	2	239	12.9	0.71	0.756512	3	0.72	0.71	136	0	0	0
891	1	22.3	168	70	141	63	0	1	0	1	0	0	1	0	0	27959.2	0	DDC	IMH	44	44	45	7.7	18.7	0	3	2	0	0	1	2	2	1	3.1	30	74.5	2	213	10.3	1.38	0.955863	3	3.52	1.16	113	1	0	1
892	1	17.9	165	51	100	48.8	0	0	0	1	0	0	0	0	0	2304.9	0	GC	GC	10	10	663			0	1	2	0	0	0	0			3.5	16.07	58.94	3	158	9.5	2.43	1.15	1	2.01	1.27	140	0	0	1
893	0	25.3	153	49	119	59.2	0	0	0	1	0	0	0	0	0	6132.3	0	IMI	IMI	23	23	830			0	1	2	0	0	0	0			2.5	15.5	102.2	1	197	10.3	0.96	0.56	1	0.96	0.7	111	0	0	0
894	1	30.1	163.2	80	146	80.2	0	0	0	1	0	0	1	0	0	4835.2	0	GS	GS	6	6	833			0	0	0	0	0	0	0			4.5	4.82	74.48	2	223	14.5	0.6	1.02142	3	0.75	0.6	152	1	0	0
895	0	20.8	151	81	122	47.5	0	0	0	1	0	0	0	0	1	27494.6	0	CVC	CVC	26	26	731	0.5	9.6	0	2	2	0	0	1	4			3.8	4.88	74.46	2	353	12	1	0.736869	3	1.57	0.56	193	0	0	0
896	1	19.8	159.7	71	113	50.5	0	0	0	1	0	0	0	0	0	2507.9	0	IMG	IMG	1	1	928			0	0	0	0	0	0	0			4		58.42	3		11.6	1.04	1.18	2	1.04	1.04	82	0	0	0
897	1	26.6	162.3	85	135	70	0	0	0	1	0	0	0	0	0	1228.6	0	CNSC	CNSC	4	4	631			0	0	0	0	0	0	0			3.7	0.59	73.83	2	134	13.4	0.82	0.980707	3	0.82	0.82	182	0	0	0
898	0	23.8	151.3	102	180	54.4	0	0	0	1	0	0	1	0	0	1210.7	0	UR	UR	1	1	892			0	0	0	0	0	0	0			4.3		74.17	2	152	13.1	0.72	0.81	1	0.72	0.72	214	1	0	0
899	0	24	139.3	68	126	46.6	0	0	0	1	0	0	0	0	0	790.4	0	IME	IME	5	5	363			0	0	0	0	0	0	0			3.4		144.06	1	469	12.5	0.38	0.44	1	0.38	0.38	108	0	0	1
900	1	21.8	161.7	67	115	57	0	0	0	1	0	0	0	0	0	1164	0	IMN	IMN	3	3	890			0	0	0	0	0	0	0			4.3	0.99	32.25	3	151	11.2	2.19	2.04	1	2.19	2.07	142	0	0	0
901	0	15.7	147	72	118	34	0	1	0	1	0	0	1	0	0	6229.2	0	IMH	IMH	21	21	118			0	0	0	0	0	0	0			2.6	0.9	127.84	1	133	9.9	0.41	0.48	1	0.51	0.36	144	0	0	1
902	1	22.6	163.3	88	162	60.2	0	0	0	1	0	0	0	0	0	1192.5	0	IMN	IMN	2	2	700			0	0	0	0	0	0	0			3.7	0.17	32.26	3	296	9.5	2.14	2.19	1	2.16	2.14	178	0	0	0
903	0	18.8	154.2	79	134	44.7	0	0	0	1	0	0	0	0	0	8157.1	0	NP	RH	23	23	840			0	1	2	0	0	0	0			4.1	0.51	74.47	2	577	13.4	1.09	0.748129	3	1.09	0.6	207	1	0	0
904	1	25.3	163.6	77	127	67.8	0	1	0	1	0	0	1	0	0	7492.7	0	GS	GS	12	12	834			0	0	0	0	0	0	0			3.3	19.68	60.99	2		14.7	0.93	1.19	1	0.97	0.91	126	1	0	0
905	1	25.7	179.7	94	148	83.1	1	0	0	1	0	0	1	1	0	1853.5	0	CVC	CVC	7	7	635			0	0	0	0	0	0	0			4.5		80.83	2	241	14.2	0.77	0.92	1	0.77	0.77	136	0	0	0
906	0	28.7	153.2	94	145	67.4	0	0	0	1	0	0	0	0	0	2557.8	0	IME	OG	13	13	930			0	0	0	0	0	0	0			4.5		98.12	1	187	13.5	0.4	0.65	1	0.64	0.4	229	1	0	0
907	1	22.2	175	67	113	68	0	0	0	1	0	0	1	0	0	2196.2	0	DDC	DDC	4	4	638			0	0	0	0	0	0	0			3.3	0.7	95.64	1	168	12.3	0.73	0.78	1	0.74	0.73	153	0	0	0
908	0	26.9	146.2	75	145	57.5	0	1	0	1	0	0	1	1	0	8861.4	0	GC	OG	19	19	611			0	0	0	0	0	0	0			2.8	6.78	69.22	2	195	9.6	0.77	0.79	1	0.9	0.7	139	1	0	0
909	0	27.7	166.7	53	107	77.1	1	0	0	1	0	0	1	0	0	1232.8	0	CVC	CVC	2	2	701			0	0	0	0	0	0	0			4.4		97.97	1	133	12.4	0.36	0.62	1	0.36	0.36	150	0	0	0
910	1	22.4	173	64	143	67	0	0	0	1	0	0	0	0	0	3916.5	0	JRC	JRC	9	9	623			0	0	0	0	0	0	0			3.9	0.98	74.45	2	148	11.7	1.04	0.980669	3	1.05	0.76	133	1	0	0
911	0	29.6	150.9	69	137	67.4	1	0	0	1	0	0	1	0	0	1619.4	0	CVC	CVC	1	1	970			0	0	0	0	0	0	0			4.2		60.79	2	105	12.3	0.88	0.89	1	0.88	0.88	138	0	0	0
912	1	24.2	171	77	116	70.9	0	0	0	1	0	0	0	0	0	11182.9	0	CNSC	CNSC	14	14	888	2	2	0	0	0	0	0	1	1	3	2	4.2	0.3	99.95	1	132	13	0.8	0.78	2	0.93	0.6	133	1	0	0
913	1	23.3	159.1	71	143	58.9	0	1	0	1	0	0	0	0	0	6734	0	GS	GS	12	12	132	0.7	0.7	0	0	0	0	0	1	1	2	1	4.2	0.22	50.62	3	242	5.7	1.06	1.36	1	1.39	0.94	172	0	0	1
914	0	20	153.9	65	108	47.3	0	0	0	1	0	0	0	0	0	868.3	0	IME	IME	6	6	957			0	1	2	0	0	0	0			3.7	0.26	170.27	1	158	12.7	0.63	0.41	1	0.63	0.63	183	0	0	0
915	0			76	127	58.5	0	0	0	1	0	0	0	0	0	1173.6	0	IMI	IMI	4	4	760			0	0.5	1	0	0	0	0			4.1	13.38	97.69	1	140	11.5	0.73	0.59	1	0.78	0.73	160	0	0	0
916	1	22.7	169.5	87	150	65.2	0	0	0	1	0	0	1	0	0	2939.8	0	IMI	IMI	16	16	691			0	1	2	0	0	0	0			3.1	14.62	28.47	4	117	8	2.72	2.48	1	3.12	2.49	126	0	0	0
917	1	26.9	170.4	72	158	78	0	0	0	1	0	0	1	0	0	434	0	IMN	IMN	1	1	820			0	0	0	0	0	0	0			4		45.06	3	195	11.8	1.68	1.61	1	1.68	1.68	94	0	0	0
918	1	15.4	167.8	72	148	43.3	0	0	0	1	0	0	0	0	0	21354.8	0	IMG	GS	34	34.5	34	2.9	6.4	0	1	2	0	0	1	3	2	1	2.4	5.33	72.74	2	132	11.2	0.78	0.98	1	1.46	0.5	83	1	1	1
919	1	23.5	158	81	128	58.6	0	0	1	1	0	0	1	0	0	3594.2	0	CNSC	CNSC	3	3	950			0	0	0	0	0	0	0					96.65	1			0.66	0.81	1	0.66	0.66	145	0	0	0
920	1	36.2	137.8	76	135	68.8	0	0	0	1	0	0	1	1	0	5327.1	0	CVC	CVC	2	2	931	0.3	0.3	0	0	0	0	0	1	1			4.4		103.67	1	109	13.9	0.59	0.76	1	0.59	0.59	177	0	0	0
921	1	16.5	172	84	165	48.8	0	1	0	1	0	0	1	0	0	2608.3	0	CNSC	CNSC	8	8	576			0	0	0	0	0	0	0			4.3	0.13	74.37	2	188	15	0.42	1.01352	3	0.54	0.42	234	0	0	1
922	1	27.7	173	80	163	83	0	0	0	1	0	0	1	0	0	2176.1	0	CNSC	IME	6	6	601			0	0	0	0	0	0	0			3.3		22.79	4		13.2	2.62	2.77	1	2.62	2.62		0	0	1
923	1	19.6	170	71	129	56.6	0	0	0	1	0	0	0	0	0	5394.6	0	CNSC	CNSC	11	11	812	0.9	0.9	0	0	0	0	0	1	1	3	2	4	0.94	74.4	2	144	14.2	0.75	0.969711	3	0.93	0.75	152	0	0	0
924	1	27.7	171.4	64	143	81.3	0	0	0	1	0	0	1	0	0	18971	0	CNSC	CNSC	114	114	851			0	0	0	0	0	0	0			3.9	2.67	68.81	2	125	10.3	0.87	1.04	1	1.1	0.73	109	1	0	0
925	0	23.1	153.4	68	118	54.3	0	1	0	1	0	0	0	0	0	4837.2	0	GS	GS	3	3	930			0	0	0	0	0	0	0			3.9	1.06	43.93	3		12.9	1.18	1.25	1	1.18	1.18	196	1	0	0
926	1	21.3	159.2	60	116	53.9	0	0	0	1	0	0	0	0	0	1258.7	0	IME	IME	3	3	438			0	1	2	0	0	0	0			3.7	1.81	30.68	3	25	8.7	2.38	2.08	1	2.38	2.21	107	0	0	1
927	0	20.5	156	63	125	50	0	0	0	1	0	0	0	0	0	5134.1	0	SPC	SPC	8	8	855			0	0	0	0	0	0	0			4.1	12	74.43	2	171	11.7	0.68	0.771108	3	0.68	0.43	153	1	0	0
928	1	21.4	170.4	62	133	62.2	0	0	0	1	0	0	1	0	0	793.1	0	IME	IME	5	5	812			0	0	0	0	0	0	0			4.2		68.62	2	154	12.7	1.13	1.04	1	1.13	1.13	134	0	0	0
929	0	22.7	141.9	79	143	45.8	0	0	0	1	0	0	0	0	0	1983	0	SPC	SPC	4	4	901			0	0	0	0	0	0	0			3.5	12.33	60.79	2	102	10.1	0.85	0.89	1	0.85	0.75	261	1	0	0
930	0	30	148.5	73	154	66.2	0	0	0	1	0	1	1	0	0	11143.8	0	CVC	CVC	16	16	771			0	0.5	1	0	0	0	0			3.6	2.04	53.56	3	170	10.7	1.04	1	2	1.29	1.04	120	0	0	0
931	0	20.5	150	82	142	46.1	0	0	0	1	0	0	0	0	0	35231.1	0	CNSC	RH	137	137	933	17.9	17.9	0	0	0	0	0	1	1	2	1	4.8	4.01	74.47	2	169	14.2	0.67	0.828819	3	0.83	0.25	208	1	0	0
932	0	25.7	157	73	165	63.4	0	0	0	1	0	0	1	0	0	1077.6	0	SPC	SPC	3	3	649			0	0	0	0	0	0	0			4.1	0.46	68.54	2	365	12.9	0.92	0.79	1	0.92	0.92	178	0	0	0
933	1	23.4	163.2	84	128	62.4	0	1	0	1	0	0	0	0	0	3082.8	0	IMG	RC	9	9	337			0	0	0	0	0	0	0			3.9	1.18	74.4	2	217	14.9	0.69	0.967459	3	0.83	0.69	154	0	0	1
934	1	20	166.1	66	126	55.1	0	1	0	1	0	0	0	0	0	1216.3	0	IMH	IMH	4	4	87			0	0	0	0	0	0	0			4		71.56	2	79	10.7	1.16	1.01	1	1.16	1.16	216	0	0	1
935	1	25	173.2	66	128	75	0	0	1	1	0	0	1	0	0	46761.9	0	CNSC	CNSC	119	119	755	12.5	13.4	0	0	0	0	0	1	2	3	2	4.5	8.29	74.45	2	217	14.2	0.77	1.00968	3	0.88	0.37	185	0	0	0
936	1	19.6	164.5	62	120	53	0	0	0	1	0	0	0	0	0	2031.4	0	GS	GS	9	9	663			0	0	0	0	0	0	0			3.3	0.76	79.26	2	207	10.7	1.11	0.92	1	1.11	0.75	107	0	0	0
937	1			74	120		0	0	0	1	0	0	1	1	0	1419.7	0	CVC	CVC	0	0	959			0	0	0	0	0	0	0					102.03	1				0.78	1	0.78	0.78		0	0	0
938	0	21.4	155.7	99	171	51.9	0	0	1	1	0	0	0	0	0	1025.2	0	IME	IME	8	8	818			1	0	0	0	0	0	0			3.7		32.23	3	132	9.4	1.4	1.64	1	1.46	1.4	195	0	0	0
939	0	24.5	159.3	74	141	62.2	1	0	0	1	0	0	1	0	0	2208.6	0	CVC	CVC	2	2	783	0.3	0.3	0	0	0	0	0	1	1			4.4		77.59	2	254	13.3	0.62	0.75	1	0.62	0.62	139	0	0	0
940	0		156	61	93		0	1	0	1	0	0	0	0	0	1046.3	0	IMH	IMH	1	1	34			0	1	2	0	0	0	0			3.1	3.03	111.25	1	95	12.5	0.77	0.54	1	0.89	0.73	175	0	0	1
941	1			65	107		0	0	0	1	0	0	0	0	0	2246.2	0	IMG	IMG	6	6	907			0	0	0	0	0	0	0			4.1		74.45	2	129	14.1	0.89	0.973577	3	0.98	0.89	135	0	0	0
942	0	23.8	158.4	99	158	59.7	0	0	0	1	0	0	1	0	0	744.3	0	OL	OL	4	4	824			0	0	0	0	0	0	0			5.1	0.03	83.5	2	114	11.8	0.58	0.71	1	0.58	0.58	187	0	0	0
943	1	27	153	80	137	63.3	0	0	0	1	0	0	1	0	0	27923.5	0	CVC	CVC	17	17	763	5.7	5.7	0	1	2	0	0	1	1	2	1	4.2	11.69	74.48	2	164	7.9	1	0.975511	3	1.82	0.67	73	0	0	0
944	1	20.9	171.6	71	119	61.5	0	0	0	1	0	0	0	0	0	1997.2	0	RC	RC	10	10	894			0	0	0	0	0	0	0			2.7	16.08	97.02	1	304	12.3	1.07	0.82	1	0.98	0.77	127	0	0	0
945	0	22.9	155	76	112	55.1	0	0	0	1	0	0	1	1	0	8238.1	0	GC	GC	12	12.4	12	5.9	5.9	0	2	2	0	0	1	1	1	5	3.1	0.91	74.4	2	164	12.4	0.6	0.737364	3	1.49	0.47	143	0	1	1
946	1	18.4	160	59	115	47.2	0	0	0	1	0	0	1	0	0	4270.3	0	GC	GC	19	19	220			0	1	2	0	0	0	0			3.1	25.19	42.86	3	141	11.7	2.47	1.51	1	2.57	1.95	68	0	0	1
947	1	19.7	168	55	99	55.6	0	0	0	1	0	0	1	1	0	3796.3	0	IMG	IMG	6	6	36			0	0.5	1	0	0	0	0			2.9		95.27	1	254	8.2	1.04	0.79	2	1.04	0.47	73	0	0	1
948	1	20.5	170.3	79	131	59.4	0	0	1	1	0	0	1	0	0	9011.1	0	CNSC	CNSC	15	15	938	0.4	0.4	0	0	0	0	0	1	1	2	1	4	1.46	97.23	1	91	11	0.66	0.78	2	0.69	0.47	156	1	0	0
949	1			95	158		0	0	0	1	0	0	0	0	0	902.1	0	CVC	CVC	2	2	895			0	0	0	0	0	0	0			4.8		74.56	2	103	14.7	0.44	1.01736	3	0.44	0.44	125	0	0	0
950	1	30.1	166.5	64	127	83.5	1	0	0	1	0	0	1	0	0	1275.6	0	CVC	CVC	3	3	958			0	1	2	0	0	0	0			3.7		74.49	2	211	10.6	1.85	0.980156	3	1.85	1.85	85	0	0	0
951	0	29.5	149.9	62	132	66.3	0	0	0	1	0	0	1	0	0	809.5	0	IME	IME	5	5	821			0	0	0	0	0	0	0			3.9	0.08	97.74	1	162	11.5	0.61	0.64	1	0.74	0.61	91	0	0	0
952	0	21.9	148	64	141	48	0	0	1	1	0	0	1	0	0	5494.1	0	CNSC	CNSC	5	5	774			0	0	0	0	0	0	0					64.61	2			0.69	0.85	1	0.79	0.69	151	0	0	0
953	1	22.2	170.1	53	97	64.3	0	0	1	1	0	0	1	0	0	2342.7	0	CNSC	CNSC	4	4	693			0	0	0	0	0	0	0			4.4		76.67	2	173	12.6	1.23	0.99	1	1.23	1.23	136	0	0	0
954	1	24.6	165.6	71	141	67.5	0	0	0	1	0	0	1	0	0	602.2	0	IME	IME	3	3	803			0	0	0	0	0	0	0			4.4		57	3	258	13.2	1.03	1.23	2	1.03	1.03	125	0	0	0
955	0	18.7	157.4	90	144	46.4	0	1	0	1	0	0	0	0	0	623.8	0	IME	IME	1	1	904			0	0	0	0	0	0	0			4.2		100.91	1	88	11.9	0.45	0.61	1	0.45	0.45	165	0	0	0
956	0	29.6	155	76	124	71	0	0	0	1	0	0	1	0	0	9646	0	JRC	JRC	8	8	946			0	1	2	0	0	0	0			4	0.64	113.31	1	152	11.6	0.62	0.52	1	0.98	0.62	202	1	0	0
957	0	33	155	74	124	79.3	0	0	0	1	0	0	0	0	0	806.3	0	IME	IME	5	5	763			0	0	0	0	0	0	0			4.3		97.24	1	283	12.4	0.55	0.65	1	0.55	0.55	157	0	0	0
958	0	24	156.7	78	132	59	0	1	0	1	0	0	0	0	0	1052.4	0	OG	OG	2	2	694			0	0	0	0	0	0	0			4.1	0.02	73.74	2	68	9.9	0.85	0.747856	3	0.85	0.85	113	0	0	0
959	1	25.4	176.6	80	161	79.2	0	0	0	1	0	0	1	0	0	3359.3	0	GS	GS	2	2	843			0	0	0	0	0	0	0			4.2		74.43	2	393	15	0.69	1.00421	3	0.69	0.42	171	0	0	0
960	1	24.8	169	84	114	70.7	0	0	1	1	0	0	0	0	0	2664.2	0	IMG	IMG	3	3	842			0	1	2	0	0	0	0			4		74.32	2	312	12.1	1.53	0.972779	3	1.53	0.82	98	0	0	0
961	1	20.9	173.3	86	147	62.8	0	1	0	1	0	0	0	0	0	4876	0	CNSC	CNSC	13	13	899			0	0	0	0	0	0	0			4.4	0.35	70.25	2	258	12.7	1.21	1.05	1	1.21	0.64	176	0	0	0
962	1	24.2	158.7	56	131	60.9	0	0	0	1	0	0	1	0	0	3510.1	0	CNSC	CNSC	21	21	624			1	1	2	0	0	0	0			4	10.11	34.07	3	96	11.4	1.69	1.86	1	2.17	1.46	121	0	0	1
963	0	20.5	157.9	55	150	51.1	0	0	0	1	0	0	0	0	0	1581.4	0	JRC	JRC	12	12	738			0	3	2	0	0	0	0			3.4	2.93	74.54	2	525	8.5	2.88	0.80092	3	2.94	2.39	167	0	0	0
964	1	25	165.3	54	102	68.4	0	0	0	1	0	0	1	0	0	2087.4	0	RC	RC	10	10	777			0	0	0	0	0	0	0			3.4	1.08	74.48	2	235	12.1	0.9	0.980293	3	1.02	0.9	116	1	0	0
965	1	26.3	175.5	87	154	81	0	1	0	1	0	0	1	0	0	3493.9	0	IMG	IMG	2	2	342			0	0	0	0	0	0	0			3.5		95.69	1	164	13.2	0.66	0.81	1	0.66	0.66	183	0	0	1
966	0	33.4	150.8	41	97	76	0	0	0	1	0	0	1	0	0	2945.7	0	CVC	CVC	4	4	892	2.8	2.8	0	1	2	1	1	1	1			3.9	1.06	34.16	3	273	11.3	1.76	1.47	1	1.97	1.25	178	0	0	0
967	0	29.7	152.4	85	146	69	0	0	0	1	0	0	0	0	0	7497.4	0	JRC	JRC	9	9	925			0	1	2	0	0	0	0			3.6	2.99	75.03	2	193	8.7	1.09	0.77	1	1.09	0.98	151	1	0	0
968	1	21.3	178	85	146	67.5	0	1	0	1	0	0	0	0	0	28467.7	0	RC	RC	57	57	126	1.2	3.3	0	3	2	1	10	1	2	1	5	2.9	20.66	74.51	2	243	9.5	0.48	0.98484	3	4.6	0.48	125	1	0	1
969	1	27.4	167.1	95	142	76.5	0	1	0	1	0	0	0	0	0	13523.2	0	IMH	IMH	29	29	780			0	2	2	0	0	0	0			4.5	0.23	91.68	1	255	12.3	0.99	0.87	1	2.49	0.49	158	0	0	0
970	1	23.1	164.3	67	116	62.3	0	0	0	1	0	0	0	0	0	1201.1	0	IME	IME	6	6	705			0	0	0	0	0	0	0			3.7		75.95	2	100	12.7	1.01	0.94	1	1.01	1.01	138	0	0	0
971	0	29.4	152.3	69	142	68.1	0	0	1	1	0	0	1	0	0	1967.2	0	GC	CNSC	13	13	683			0	0	0	0	0	0	0			3.9		84.52	2	132	12.8	0.61	0.68	1	0.61	0.61	152	0	0	0
972	0	16.8	158	74	156	42	1	0	0	1	0	0	1	0	0	10228.7	0	JRC	RH	27	27	912	0.7	0.7	0	0	0	0	0	1	1	2	1	3.9	8.86	74.46	2	85	10.5	0.54	0.746482	3	0.57	0.45	153	1	0	0
973	1	25.8	165.1	82	152	70.4	0	1	0	1	0	0	0	0	0	1568.4	0	DDC	DDC	6	6	643			0	0	0	0	0	0	0			3.8		74.34	2	128	11.8	0.52	1.0329	3	0.52	0.52	198	0	0	0
974	0	15.1	160	82	163	38.6	0	0	0	1	0	0	0	0	0	2539.5	0	IMN	IMN	5	5	799			0	0	0	0	0	0	0			2.9	10.65	21.13	4	99	10.6	2.08	2.19	1	2.1	1.41	128	0	0	1
975	1	28.4	161	84	166	73.5	0	0	0	1	0	0	1	0	0	2039.3	0	IMG	IMG	3	3	790			0	0	0	0	0	0	0			4.3	5.74	59.55	3	211	17.1	1.12	1.19	1	1.4	1.12	199	0	0	0
976	1	22.5	165	67	100	61.2	0	0	0	1	0	0	0	0	0	7862.3	0	CVC	CVC	3	3	799			0	0	0	0	0	0	0			4.3		93.65	1	155	14.2	0.82	0.83	1	0.82	0.82	150	0	0	0
977	1	20.1	162.2	51	87	52.9	0	0	1	1	0	1	1	1	0	5026.2	0	CVC	CVC	11	11.2	11	4.6	4.6	0	1	2	0	0	1	1			4	0.92	28.32	4	82	9.4	4.41	2.21	1	4.41	1.6	121	0	1	1
978	1	23.1	162.8	80	115	61.1	0	0	0	1	0	0	1	0	0	818.4	0	IMG	IMG	1	1	818			0	0	0	0	0	0	0			5.2		81.12	2	117	15.3	0.85	0.94	1	0.85	0.85	222	0	0	0
979	0	29.2	151.8	70	139	67.4	1	0	0	1	0	0	1	0	0	1305.8	0	CVC	CVC	2	2	902			0	0	0	0	0	0	0			4.4		79.59	2	145	14.8	0.65	0.7	1	0.65	0.65	155	0	0	0
980	1	21.6	168.1	77	123	61	0	0	0	1	0	0	0	0	0	6282.5	0	JRC	JRC	6	6	715			0	0	0	0	0	0	0			2.8		121.16	1	141	9.3	0.61	0.67	1	0.63	0.46	72	1	0	0
981	0	31.8	154.6	91	155	76	0	0	0	1	0	0	0	0	0	481.4	0	IME	IME	2	2	928			0	0	0	0	0	0	0			4.3		93.56	1	276	15	0.63	0.66	2	0.63	0.63	197	0	0	0
982	1	19.7	173	85	141	59	0	0	0	1	0	0	0	0	0	2713.3	0	SPC	SPC	6	6	972			0	0	0	0	0	0	0			4.1	0.35	89.97	2	105	12	0.75	0.81	1	0.88	0.75	181	1	0	0
983	0	25.1	154.8	77	143	60.2	1	0	0	1	0	0	0	0	0	1273.4	0	CVC	CVC	2	2	971			0	0	0	0	0	0	0			4.3		69.22	2	151	11.5	0.48	0.79	1	0.48	0.48	154	0	0	0
984	1	16.1	168.3	61	97	45.5	0	1	0	1	0	0	0	0	0	1043	0	OL	OL	2	2	805			0	0	0	0	0	0	0			4.7		73.66	2	145	14.3	1.21	1.01046	3	1.21	1.21	193	0	0	0
985	1			95	151	80.2	0	1	0	1	0	0	0	0	0	128.6	0	IMH	IMH	1	1	959			0	0	0	0	0	0	0			4.8		112.35	1	263	15	0.76	0.74	1	0.76	0.76	195	0	0	0
986	0	22.7	153.2	46	91	53.3	0	0	0	1	0	0	1	0	0	1587.3	0	IMH	IMH	3	3	672			0	0	0	0	0	0	0			3.1	9.36	30.97	3	64	7.7	1.79	1.64	1	1.79	1.79	128	0	0	0
987	1	22.2	167	64	124	62	0	0	0	1	0	0	0	0	0	1683.1	0	RC	RC	8	8	942			0	0	0	0	0	0	0			3.8		74.4	2	220	11.9	0.62	0.988561	3	0.62	0.62	154	0	0	0
988	1	25.9	166	55	135	71.5	0	0	0	1	0	0	0	0	0	19306.2	0	CVC	CVC	6	6	970	1	1	0	0	0	0	0	1	1	2	1	4.3	0.08	76.96	2	143	14.5	0.76	0.96	1	0.85	0.62	141	1	0	0
989	0			49	98		0	0	0	1	0	1	1	1	0	2183.3	0	CVC	CVC	7	7	606	1.1	1.1	0	1	2	0	0	1	1			3.9	0.72	37.36	3	92	9.6	1.31	1.36	2	1.91	1.29	97	0	0	1
990	1	15.2	170	74	148	43.8	0	0	0	1	0	0	0	0	0	15225.3	0	RC	RC	41	41	152	7.2	9.8	0	1	2	0	0	1	2	1	5	2.8	8.27	165.36	1	122	11.7	0.46	0.48	1	0.81	0.24	94	0	0	1
991	1	27	163	66	127	71.7	0	1	0	1	0	0	0	0	0	4455.3	0	IMG	IMG	3	3	771			0	0	0	0	0	0	0			3.5		61.12	2	169	11.2	0.81	1.13	1	0.93	0.81	142	0	0	0
992	0	29.4	155.9	100	139	71.5	0	0	0	1	0	0	0	0	0	1057.7	0	GS	GS	2	2	672			0	0	0	0	0	0	0			4		100.75	1	270	15.4	0.53	0.59	1	0.53	0.52	202	0	0	0
993	0	22.7	156.4	67	166	55.6	0	0	0	1	0	0	1	0	0	3043.4	0	IMG	IMG	4	4	736			0	0	0	0	0	0	0			3.1	0.36	85.02	2	322	9.4	0.79	0.68	1	0.79	0.79	111	0	0	1
994	1	21.3	172	73	112	63	0	0	0	1	0	0	0	0	1	7142.9	0	CVC	CVC	2	2	909	1.1	1.1	0	0	0	0	0	1	1			4.3		74.47	2	177	14.7	0.53	1.0247	3	0.55	0.42	119	0	0	0
995	0	13.4	158.5	67	126	33.7	0	1	0	1	0	1	0	0	0	13303.2	0	IMH	RC	24	24.3	24	12.8	12.8	0	0	0	0	0	1	1	1	5	3.4	10.87	74.48	2	177	9.9	0.29	0.748018	3	0.67	0.21	345	0	1	1
996	1	20.2	171.1	68	120	59	0	0	0	1	0	0	1	0	0	8021.7	0	IME	IME	7	7	761			0	0	0	0	0	0	0			5		81.87	2	247	12.9	0.81	0.95	1	0.91	0.81	212	0	0	0
997	1	23.5	175	76	142	72	0	0	1	1	0	0	1	0	1	6019.5	0	CNSC	RH	27	27	746			0	0	0	0	0	0	0			4.4	3.87	74.54	2	258	13.6	0.64	0.992069	3	0.76	0.62	157	0	0	0
998	1	29.8	172	65	129	88.1	0	0	0	1	0	0	1	0	0	1191.6	0	IMN	IMN	3	3	616			0	0	0	0	0	0	0			3.3	3.08	42.54	3	168	12.7	1.26	1.55	2	1.49	1.26	149	0	0	1
999	0	33.6	156.3	72	142	82.1	0	1	0	1	0	0	0	0	0	338.5	0	OG	OG	2	2	896			0	0	0	0	0	0	0			4.7		102.48	1	118	12.8	0.51	0.6	1	0.56	0.56	234	0	0	1
1000	1	26.4	177.7	84	163	83.5	0	0	0	1	0	0	0	0	0	652.4	0	IMG	IMG	2	2	916			0	0	0	0	0	0	0			4.1		86.82	2	217	11.9	0.74	0.9	1	0.74	0.74	156	0	0	0
1001	0	29.3	146.7	78	132	63.1	0	0	0	1	0	0	1	0	0	1058.7	0	OL	OL	2	2	719			0	0	0	0	0	0	0					79.59	2			0.48	0.72	1	0.48	0.48		1	0	0
1002	0	25.6	151.9	88	168	59	0	0	0	1	0	0	1	0	0	1451	0	CVC	CVC	1	1	879			0	0	0	0	0	0	0			4.4		86.75	2	40	11.9	0.37	0.66	1	0.37	0.37	125	0	0	0
1003	1	19.9	165.3	73	143	54.5	0	0	0	1	0	0	0	0	0	24051.9	0	CVC	CVC	9	9	760	0.9	0.9	0	0	0	0	0	1	1	2	1	4.4	0.04	74.36	2	88	12.7	0.96	1.02926	3	1.25	0.95	190	1	0	0
1004	0	22.9	162	104	119	60	0	0	0	1	0	0	0	0	0	7917.3	0	CNSC	CNSC	9	9	9	9	9	0	0	0	0	0	1	1	3	2	3.9	30	53.25	3	332	12.6	1.15	1.02	1	1.15	0.52	130	0	1	1
1005	1	18.8	165	80	131	51.1	0	0	0	1	0	0	0	0	0	31520.7	1	EM	RC	56	56.8	56	3.5	18.6	0	3	2	0	0	1	2	5	4	4.3	7.1	84.19	2	270	9.9	1.29	0.9	1	3.39	0.95	133	1	1	1
1006	0	26.1	140.5	58	105	51.6	1	0	0	1	0	0	1	0	0	1224.5	0	CVC	CVC	2	2	743			0	0	0	0	0	0	0			4.5		75.45	2	146	13.6	0.64	0.76	2	0.64	0.64	153	0	0	0
1007	1	34.3	172.4	66	123	102	1	0	0	1	0	0	0	0	0	2151.1	0	CVC	CVC	3	3	946			0	0	0	0	0	0	0			4.2		64.54	2	243	14.1	0.91	1.13	1	0.91	0.91	127	0	0	0
1008	0	20.7	145	44	94	43.5	0	0	0	1	0	0	0	0	0	1615.2	0	GC	GC	4	4	800			0	0	0	0	0	0	0			4.3		25.9	4	165	10	1.55	1.84	1	1.63	1.23	196	0	0	0
1009	1	24	164.8	53	130	65.1	0	0	0	1	0	0	1	0	0	3624.7	0	GC	GC	9	9	917	1.5	1.5	0	0	0	0	0	1	1			3.5	20.43	53.34	3	195	9.2	1.3	1.24	1	1.45	1.03	142	0	0	0
1010	0	23.2	153.6	78	141	54.7	0	0	1	1	0	0	0	0	0	5158.5	0	CNSC	RH	17	17	884			0	0	0	0	0	0	0			3.6	2.19	73.72	2	97	12.8	0.71	0.76	1	0.71	0.71	141	0	0	0
1011	0	20.1	153.3	88	141	47.2	0	0	0	1	0	0	0	0	0	1662.4	0	IMG	IMG	8	8	338			0	0	0	0	0	0	0			3.1	0.09	110.28	1	137	10.4	0.47	0.54	2	0.54	0.47	140	0	0	1
1012	0	26.1	144.6	81	125	54.6	0	0	0	1	0	0	1	0	0	7549.8	0	SPC	SPC	9	9	642			0	0	0	0	0	0	0			2.7	8.82	64.97	2	170	11.4	0.56	0.85	1	0.67	0.45	101	1	0	0
1013	1	15.7	164.2	49	97	42.4	0	1	0	1	0	0	0	0	0	2152.9	0	UR	UR	8	8	705			0	0	0	0	0	0	0					177.28	1		11.6	0.47	0.45	1	0.47	0.47		1	0	1
1014	0	24.3	150.7	90	133	55.3	0	0	1	1	0	0	1	1	0	10124.5	0	CNSC	RH	26	26	642			0	0	0	0	0	0	0			4.1	4.32	22.08	4	175	13.3	1.69	2.16	1	1.76	1.53	152	0	0	0
1015	0	31.3	155.4	65	108	75.5	0	1	0	1	0	0	0	0	0	6080.6	0	GS	GS	11	11	887			0	0	0	0	0	0	0			3.4		88.67	2		8.7	0.58	0.67	1	0.58	0.5	177	1	0	0
1016	1	29.6	167	83	115	82.5	0	1	0	1	0	0	0	0	0	1432.7	0	IMH	IMH	3	3	846			0	0	0	0	0	0	0			3.7		101.67	1	267	13	0.84	0.79	1	0.84	0.84	238	0	0	1
1017	0	33.5	154.2	63	102	79.7	1	0	0	1	0	0	0	0	0	10959.7	0	CVC	CVC	6	6	972	0.4	0.4	0	3	2	0	0	1	1			4.2	0.64	60.82	2	203	13	0.91	0.9	1	3.11	0.68	219	0	0	0
1018	1	23.6	169.5	57	112	67.7	0	0	0	1	0	0	0	0	0	1081.2	0	RC	RC	3	3	901			0	0	0	0	0	0	0			3.9	7.47	80.6	2	114	14.8	0.94	0.92	1	0.94	0.94	104	0	0	0
1019	1	25.2	170	51	80	72.7	0	0	0	1	0	0	0	0	0	15800.1	0	SPC	RH	38	38	817	1.6	1.6	0	0	0	0	0	1	1	3	2	4	2.9	74.44	2	115	15.3	0.99	1.06524	3	1.18	0.6	154	1	0	0
1020	1	25.1	180.9	59	109	82.2	0	0	0	1	0	0	0	0	0	1773	0	IME	IME	9	9	832			0	0	0	0	0	0	0			4.1	0.07	82.44	2	567	15	0.9	1.06	1	0.9	0.68	224	0	0	0
1021	1	24.1	164.1	86	144	65	0	0	0	1	0	0	0	0	0	6583.4	0	CVC	CVC	8	8	805	0.7	0.7	0	0	0	0	0	1	1	2	1	4.5	0.34	74.44	2	100	15.3	0.65	0.990628	3	0.69	0.52	178	1	0	0
1022	1	29.6	174.7	99	138	90.2	0	0	0	1	0	0	1	0	0	7065.1	0	JRC	JRC	13	13	888			0	0	0	0	0	0	0			3.5	17.41	70.68	2	107	12.3	0.72	1.09	1	1.21	0.72	131	1	0	0
1023	0	26.7	146	70	104	57	0	0	0	1	0	0	1	0	0	1927.5	0	IMG	IMG	12	12	111			0	2	2	0	0	0	0			2.6	3.61	71.84	2	173	12.2	1.41	0.77	1	1.88	1.25	96	0	0	1
1024	1	25.5	166.6	68	122	70.7	0	1	0	1	0	0	0	0	0	3334.3	0	IMG	IMG	2	2	915			0	0	0	0	0	0	0			4.7		74.44	2	249	13	1.21	0.973682	3	1.21	1.21	103	0	0	0
1025	0	20.8	151.6	57	124	47.8	0	0	0	1	0	0	1	0	0	1159.2	0	RC	RC	9	9	273			0	0	0	0	0	0	0			3.8		34.61	3	131	11.1	1.25	1.45	1	1.37	1.25	147	0	0	1
1026	1	23.5	156.3	98	155	57.4	0	0	0	1	0	0	0	0	0	2085.8	0	UR	UR	8	8	854			0	0	0	0	0	0	0			3.7	0.06	57.27	3	217	14.2	1.18	1.25	1	1.18	0.9	167	1	0	0
1027	0	31.1	146.8	87	149	67	0	1	0	1	0	0	1	0	0	15827.7	0	IMH	IMH	31	31	650			0	1	2	0	0	0	0			5	0.3	79.5	2	157	10.5	0.84	0.75	1	1.47	0.33	150	0	0	0
1028	1	28.7	161	80	150	74.4	0	0	1	1	0	0	1	0	0	3340.6	0	IMN	IMN	14	14	923			1	1	2	0	0	0	0			3.4	0.25	17.77	4	105	9.8	3.63	3.37	1	5.39	3.62	156	1	0	0
1029	1	24.2	163.7	75	133	64.8	0	0	0	1	0	0	0	0	0	7672	0	UR	UR	28	28	688			0	0	0	0	0	0	0			3.5	1.24	10.25	5	116	8.1	5.5	5.44	1	5.5	3.56	101	1	0	0
1030	1	28.8	171.8	88	143	84.9	0	1	0	1	0	0	0	0	0	8050.8	0	RC	RC	5	5	649			0	0	0	0	0	0	0			4.5		77.48	2		12.3	0.5	1.01	1	0.89	0.5	188	1	0	0
1031	1	20	163	77	140	53.2	1	0	0	1	0	0	0	1	0	17787.2	0	CVC	CVC	4	4	616	0.2	0.5	0	0	0	0	0	1	2			4.4		74.45	2	76	13.9	0.47	0.983077	3	0.55	0.47	231	0	0	0
1032	0	20.6	158.4	73	115	51.7	0	1	0	1	0	0	0	0	0	12229.6	0	CNSC	CNSC	11	11	619	0.5	0.5	0	0	0	0	0	1	1	3	2	4.2	3.28	74.48	2	190	11.8	0.56	0.781624	3	0.56	0.19	210	1	0	0
1033	0	24.6	155.5	79	152	59.5	0	1	0	1	0	0	0	0	0	1764.4	0	IMG	IMG	4	4	174			0	0	0	0	0	0	0			4.1		60.74	2	185	12.7	1.01	0.91	1	1.01	1.01	173	0	0	1
1034	1	27.6	172.1	89	154	81.6	0	1	0	1	0	0	0	0	0	11725.9	0	GS	GS	16	16	813			0	0	0	0	0	0	0			3.2	12.58	71.6	2	208	14	0.91	1.03	1	1.12	0.74	104	1	0	0
1035	1	29.2	164.4	61	117	78.8	0	0	0	1	0	0	0	0	0	2652.2	0	IMI	IMI	7	7	786			0	0	0	0	0	0	0			3.3	16.72	53.61	3	140	8.9	1.27	1.31	1	1.33	1.05	143	0	0	0
1036	0	20	156	84	133	48.6	0	1	0	1	0	0	0	0	0	11350.9	0	IMG	GS	20	20	797	0.6	0.6	0	0	0	0	0	1	1	2	1	3.6	1.17	74.45	2	118	10.6	0.72	0.738506	3	0.64	0.43	182	1	0	0
1037	0	35.3	151	60	102	80.4	0	0	0	1	0	0	0	0	0	23026.6	0	IMN	RH	66	66	853	17.3	17.3	0	3	2	1	3	1	1	1	5	4.1	4.35	82.93	2	175	12.2	5.1	0.68	2	5.76	0.38	153	1	0	0
1038	1	16.1	160	62	110	41.1	0	0	0	1	0	0	0	0	0	2041.2	0	RC	RC	5	5	654			0	0	0	0	0	0	0			3.4	2.22	113.69	1	156	12.5	0.83	0.67	1	0.83	0.77	149	0	0	0
1039	0	23.9	151.8	73	135	55	0	0	0	1	0	0	0	0	0	782.5	0	AN	AN	2	2	882			0	0	0	0	0	0	0			4		33.54	3	183	13.2	1.1	1.49	1	1.1	1.1	184	1	0	0
1040	1	24.9	163.3	70	135	66.5	0	1	0	1	0	0	0	0	0	3225.5	0	RC	RC	10	10	530			0	0	0	0	0	0	0			3.8		62.52	2	150	14.3	0.85	1.13	2	0.85	0.85	116	1	0	1
1041	1	24.5	168.1	66	116	69.1	1	0	0	1	0	0	1	1	0	18153.2	0	CVC	CVC	10	10	621	0.2	0.2	0	0	0	0	0	1	1	2	1	4.7	18.43	68.05	2	123	15.6	0.84	1.06	1	0.9	0.55	165	1	0	0
1042	1	23.6	167.8	78	114	66.4	0	0	0	1	0	0	0	0	0	46181.4	0	IMG	GS	42	42	817	3	3	0	3	2	0	0	1	1	2	1	2.9	3.38	108.24	1	142	12.4	0.61	0.73	1	2.47	0.58	73	1	0	0
1043	0	22.9	160	76	132	58.5	0	0	0	1	0	0	0	0	0	12104.1	0	CVC	CVC	7	7	966	1.1	1.1	0	0	0	0	0	1	1	2	1	4.4	0.01	66.59	2	100	12.6	0.73	0.81	2	0.74	0.49	158	1	0	0
1044	0	22.5	153.6	79	123	53.2	0	0	0	1	0	0	0	0	0	10369.1	0	JRC	JRC	15	15	671			0	0	0	0	0	0	0			3.2	7.71	146.97	1	132	12.1	0.24	0.42	1	0.48	0.22	185	1	0	0
1045	0	20.6	158	80	178	51.5	0	1	0	1	0	0	0	0	0	5994.4	0	GS	GS	10	10	901	0.6	0.6	0	0	0	0	0	1	1	2	1	3.5	15.38	74.46	2	112	9.4	0.64	0.73837	3	0.64	0.45	169	0	0	0
1046	1	23.6	164.4	61	118	63.9	0	0	0	1	0	0	0	0	0	3772.4	0	RC	RC	12	12	19			0	0.5	1	0	0	0	0			2.6	5.32	72.89	2	216	14.4	1.23	0.97	1	1.23	0.92	133	0	0	1
1047	1	22.9	163.3	72	123	61.1	0	1	0	1	0	0	0	0	0	52260.3	1	IMG	GS	55	55	55	5.1	41.4	0	2	2	0	0	1	4	2	1	4.1	26.74	74.44	2	151	13.9	0.93	0.978314	3	2.19	0.21	172	1	1	1
1048	0	28.1	144	64	129	58.2	0	0	0	1	0	0	0	0	0	14123.4	0	CVC	CVC	10	10	756	0.9	0.9	0	0	0	0	0	1	1	2	1	4.5	0.25	74.66	2	77	13.7	0.54	0.841379	3	0.66	0.45	182	1	0	0
1049	1	21.3	175	92	154	65.3	0	1	0	1	0	0	1	0	0	4365.2	0	RC	RC	6	6	5			0	1	2	0	0	0	0			3.4	3.01	62.57	2	128	14.4	0.97	1.14	2	2.16	0.79	245	1	1	1
1050	1	20.8	167	78	135	57.9	0	0	0	1	0	0	1	0	0	1420.7	0	IMN	IMN	8	8	894			1	1	2	0	0	0	0			3.1	0.08	61.95	2	551	12	1.59	1.15	1	1.86	1.16	302	0	0	0
1051	1	25.4	167.9	79	122	71.5	0	0	0	1	0	0	0	0	0	4629.8	0	SPC	SPC	17	17	925			0	0	0	0	0	0	0			3.9	8.83	59.76	3	178	12.1	0.87	1.24	1	1.27	0.87	104	1	0	0
1052	0	25	153	65	106	58.5	0	0	1	1	0	0	1	0	0	12363.4	0	GC	CNSC	10	10.6	10	7.9	7.9	0	3	2	0	0	1	1	3	2	2.3	30	92.16	1	164	12.6	0.61	0.61	1	2.36	0.61	132	0	1	1
1053	1	29.6	164.5	82	132	80	1	0	0	1	0	0	0	1	0	1799.3	0	CVC	CVC	2	2	923			0	0	0	0	0	0	0			4.3		74.46	2	68	15.1	0.8	0.978083	3	0.8	0.8	165	0	0	0
1054	1	23.8	164.5	73	120	64.3	0	0	0	1	0	0	1	0	0	2704.8	0	IMG	IMG	10	10	689			0	1	2	0	0	0	0			4.4		35.13	3	149	8.9	2.3	1.88	1	2.3	1.7	111	0	0	0
1055	1	20.3	161.6	57	103	53	0	0	0	1	0	0	1	0	0	2626.8	0	RC	RC	3	3	758			0	0	0	0	0	0	0			3.7	2.1	47.14	3	82	9.8	1.25	1.44	1	1.25	1.25	170	0	0	0
1056	1	21.6	164.4	91	157	58.4	0	0	0	1	0	0	0	0	0	4416	0	GS	GS	5	5	696			0	0.5	1	0	0	0	0			3.4	3.28	128.73	1		15.9	0.8	0.63	1	0.8	0.8	118	1	0	0
1057	1	26	183.1	75	125	87	0	0	0	1	0	0	1	0	0	1266.9	0	CVC	CVC	2	2	907			0	0	0	0	0	0	0			4.2		70.17	2	207	15	0.96	1.04	1	0.96	0.96	120	0	0	0
1058	1	24.5	175	76	145	75	0	0	0	1	0	0	0	0	0	2467.9	0	JRC	JRC	5	5	939			0	0	0	0	0	0	0			3.8	0.46	82.2	2	131	12.4	0.95	0.9	1	0.95	0.74	138	1	0	0
1059	1	23.5	172.6	76	127	70	0	1	0	1	0	0	1	0	0	4317.1	0	RC	RC	6	6	651			0	0	0	0	0	0	0			4	3.1	41.94	3		14	1.37	1.66	1	1.62	1.23	178	1	0	0
1060	1	18.8	163	53	105	50	0	0	0	1	0	0	0	0	0	5038.4	0	GS	GS	5	5	808			0	1	2	0	0	0	0			3.1	1.04	74.4	2	169	11.1	1.55	0.961015	3	1.55	1.24	84	1	0	0
1061	1	19.5	152.9	76	131	45.7	1	0	0	1	0	0	1	0	0	7751.1	0	CVC	CVC	2	2	620	0.3	0.3	0	0	0	0	0	1	1			4.2		88.52	2	153	12.4	0.48	0.84	1	0.48	0.48	96	0	0	0
1062	1	21.6	175	64	100	66.2	0	0	0	1	0	0	0	0	0	13821.4	0	CNSC	CNSC	19	19	788	0.8	0.8	0	0	0	0	0	1	1	3	2	4.5	0.05	74.51	2	80	13	0.96	1.15705	3	0.96	0.73	169	1	0	0
1063	0	24.4	156.7	73	123	59.8	0	1	0	1	0	0	0	0	0	2451.5	0	RC	RC	4	4	679			0	0	0	0	0	0	0			4.5		74.34	2	153	11.6	0.55	0.769845	3	0.55	0.55	203	1	0	0
1064	1	21.3	160.4	45	117	54.8	0	0	0	1	0	0	1	0	0	3208.8	0	IME	RC	13	13	913			0	0	0	0	0	0	0			2.9	14.13	22.28	4	179	7.1	2.94	2.77	1	2.94	1.87	76	0	0	0
1065	0	25.7	158.8	79	136	64.7	0	0	0	1	0	0	0	0	0	2401.4	0	GS	GS	3	3	904			0	0	0	0	0	0	0			4.8		55.63	3		11.2	0.87	0.97	1	0.87	0.87	189	1	0	0
1066	0	21.3	148	65	106	46.7	0	1	0	1	0	0	1	0	0	5414.7	0	GC	GC	40	40	331			0	0	0	0	0	0	0			1.9	0.45	136.9	1	45	9.4	0.47	0.45	1	0.56	0.43	50	0	0	1
1067	1	29.7	171.9	73	115	87.7	0	0	0	1	0	0	1	0	0	8228.1	0	IMG	IMG	19	19	955			0	0	0	0	0	0	0			2.2	0.51	90.62	1	139	8.2	0.73	0.87	1	0.96	0.63	76	1	0	0
1068	0	29.3	154.1	66	115	69.6	0	0	0	1	0	0	1	0	0	1921.9	0	CNSC	CNSC	2	2	721			0	0	0	0	0	0	0			4.8	0.02	67.89	2	106	13	0.76	0.86	1	0.76	0.76	179	0	0	0
1069	1	21	165.3	70	148	57.4	0	0	0	1	0	0	0	0	0	678.1	0	OL	OL	4	4	707			0	0	0	0	0	0	0			4.5		73.78	2	188	11.1	0.97	0.974493	3	0.97	0.97	119	0	0	0
1070	1	19.2	161.4	53	109	50.1	0	0	1	1	0	0	1	1	0	20309.8	1	IME	CVC	44	44	139	0.3	8.1	0	1	2	0	0	1	2	2	1	3.2	17.7	72.38	2	143	11.2	0.87	1	1	1.6	0.46	89	1	0	1
1071	0	22.5	155	112	186	54.1	0	0	0	1	0	0	0	0	0	12391.2	0	CNSC	RH	25	25	910	1.6	1.6	0	0	0	0	0	1	1	2	1	4.9	5.06	74.47	2	177	13.1	0.38	0.770768	3	0.63	0.21	190	0	0	0
1072	0	25.3	152	86	151	58.5	0	1	0	1	0	0	1	0	0	2950.1	0	RC	RC	8	8	265			0	0.5	1	0	0	0	0			4.1	3.78	121.68	1	112	14.1	0.28	0.49	1	0.65	0.28	177	0	0	1
1073	1	23.1	169.1	76	122	66	0	0	0	1	0	0	0	0	0	3891.3	0	RC	RC	8	8	641			0	0	0	0	0	0	0			3.7	20.8	80.83	2	150	13.9	0.82	0.92	1	0.84	0.82	110	0	0	0
1074	1	22.2	170	89	172	64.3	0	0	1	1	0	0	0	0	0	8365	0	CNSC	CNSC	7	7	658			0	0	0	0	0	0	0			4.2	1.62	74.55	2	258	16	0.5	0.994614	3	0.64	0.5	140	0	0	0
1075	0	24.1	151.3	97	135	55.1	0	1	0	1	0	0	0	0	0	10109.1	0	IMH	IMH	29	29	84			0	1	2	0	0	0	0			3.8	1.83	134.68	1	210	12.6	0.67	0.46	1	0.83	0.64	144	0	0	1
1076	1	19.9	163.4	57	145	53.2	0	0	0	1	0	0	0	0	0	8334.5	0	SPC	SPC	17	17	660			0	1	2	0	0	0	0			3.8	4.27	42.55	3		10.2	1.81	1.57	1	2.63	1.45	202	1	0	1
1077	1	18.7	166	59	91	51.5	0	1	0	1	0	0	0	0	0	12483.5	0	EM	IMI	20	20	55	9.5	9.5	0	0	0	0	0	1	1	5	4	2.3	5.19	77.9	2	159	9.7	1.07	0.96	1	1.07	0.31	50	0	0	1
1078	1	23	160.1	95	155	58.9	0	0	0	1	0	0	1	0	0	29315.4	0	CNSC	RH	78	78	881	0.4	22.3	0	0	0	0	0	1	3	2	1	5	4.33	74.52	2	137	15.6	0.62	0.982226	3	0.66	0.25	218	0	0	0
1079	1	23.6	164.8	81	165	64	0	0	0	1	0	0	0	0	0	2029.7	0	UR	UR	6	6	693	0.5	0.5	0	0	0	0	0	1	1	2	1	3.3		64.87	2	175	9	1.3	1.08	1	1.3	0.89	174	1	0	0
1080	0	19.9	157	76	141	49	0	1	0	1	0	0	1	0	0	11452.3	0	GS	GS	11	11	400	0.4	0.4	0	0	0	0	0	1	1	2	1	3.4	17.28	41.52	3	325	9.6	1.44	1.25	1	1.44	1.17	156	1	0	1
1081	0	24.7	145.4	67	125	52.3	0	0	0	1	0	0	0	0	0	1137.4	0	IMH	IMH	6	6	949			0	0	0	0	0	0	0			3.5	3.01	81.14	2	154	9.5	0.48	0.73	1	0.71	0.48	130	0	0	0
1082	0	26.4	145.3	74	135	55.8	0	0	0	1	0	0	1	0	0	3129.8	0	SPC	SPC	13	13	903			0	0	0	0	0	0	0			4.3	17.24	95.81	1		12.3	0.33	0.61	1	0.33	0.33	221	1	0	0
1083	0	31.5	151	83	145	71.9	0	0	0	1	0	0	0	0	0	3018.8	0	CNSC	CNSC	1	1	749			0	0	0	0	0	0	0			3.7		73.68	2	346	11.7	0.36	0.85099	3	0.36	0.36	208	0	0	0
1084	0			74	185	61.7	0	0	0	1	0	0	0	0	0	5979.2	0	JRC	JRC	10	10	678			0	0	0	0	0	0	0			3.5	5.82	74.46	2	107	14	0.44	0.753424	3	0.74	0.44	199	1	0	0
1085	1	27.8	174	61	113	84.2	0	0	0	1	0	0	1	1	0	1184.4	0	CVC	CVC	2	2	915			0	0	0	0	0	0	0			4.3		69.84	2	217	12.8	0.89	1.08	1	0.89	0.89	129	0	0	0
1086	0	22.4	161.3	83	125	58.2	0	0	0	1	0	0	0	0	0	9416.9	0	CNSC	CNSC	13	13	610	0.9	0.9	0	0	0	0	0	1	1	3	2	2.8	11.97	53.25	3		9.1	0.6	1.02	1	0.77	0.45	108	1	0	0
1087	0	27.2	150	66	139	61.2	0	1	0	1	0	0	1	0	0	1393.5	0	RC	RC	2	2	623			0	0	0	0	0	0	0			3.8		108.48	1	111	10.7	0.42	0.54	1	0.42	0.42	127	1	0	0
1088	1	26.4	181.2	63	90	86.7	0	1	0	1	0	0	1	0	0	6737.4	0	RC	RC	3	3	734			0	0	0	0	0	0	0			4.3		99.48	1		12.7	0.51	0.79	1	0.95	0.51	152	1	0	0
1089	0	24.9	143	126	142	51	0	0	0	1	0	0	0	0	1	23940.6	0	CVC	CVC	5	5.9	5	5.3	5.3	0	0	0	0	0	1	1	2	1	3.7		74.49	2	205	6.8	0.92	0.756827	3	0.92	0.5	56	0	1	1
1090	1	25.6	174.5	70	122	78	0	1	0	1	0	0	0	0	0	780.2	0	IMH	IMH	5	5	134			0	0.5	1	0	0	0	0			3.6	1.44	107.15	1	107	10.3	0.97	0.75	1	0.97	0.97	161	0	0	1
1091	1	21.3	165.7	60	102	58.5	0	0	0	1	0	0	1	0	0	1896.2	0	RC	RC	7	7	777			0	0	0	0	0	0	0			3.6	6.89	66.23	2	253	11.5	0.97	1.08	2	0.97	0.95	124	0	0	0
1092	1	34.2	170.2	87	137	99.1	1	0	0	1	0	0	1	0	0	14213.8	0	CVC	CVC	5	5	834	0.3	0.5	0	0	0	0	0	1	2			4.2		78.4	2	139	14.9	1.04	0.98	1	1.06	1.04	213	0	0	0
1093	1	26.8	172.5	80	164	79.6	0	0	0	1	0	0	1	0	0	36053.5	0	CVC	CVC	20	20	803	1.9	1.9	0	0.5	1	0	0	1	1	2	1	4.2	0.23	74.38	2	121	14.2	0.85	0.996529	3	1.28	0.73	140	1	0	0
1094	0	32.9	153.1	84	182	77.1	0	0	0	1	0	0	1	0	0	25489.6	0	CVC	CVC	10	10	777	2	2	0	1	2	0	0	1	1	2	1	4.1	0.4	36.83	3	117	13.5	1.41	1.39	1	2.26	1.06	160	1	0	0
1095	0	23.5	152.4	77	156	54.6	0	0	0	1	0	0	0	0	0	3527.2	0	UR	UR	4	4	960			0	0	0	0	0	0	0			4.4		57.93	3	147	12.1	0.96	0.93	1	0.96	0.96	173	1	0	0
1096	1	22.7	161.3	89	152	59.1	1	0	0	1	0	0	0	0	0	8277.1	0	CVC	CVC	3	3	807	0.2	0.2	0	0	0	0	0	1	1			4		74.43	2	299	14.3	0.62	1.0128	3	0.62	0.61	301	0	0	0
1097	0	30	152	102	173	69.2	0	0	0	1	0	0	0	0	0	3772.8	0	IMN	UR	7	7	753			0	2	2	0	0	0	0			2.8	14	52.95	3	141	11.3	1.84	1.01	1	2.37	0.58	138	1	0	0
1098	0	22.8	151	75	132	52	0	0	0	1	0	0	0	0	0	1549.7	0	CNSC	CNSC	3	3	663			0	0	0	0	0	0	0			3.8		74.42	2	380	13.8	0.66	0.735628	3	0.66	0.66	181	0	0	0
1099	1			82	120		0	1	0	1	0	0	0	0	0	6433.5	0	IMG	IMG	5	5	943			0	0	0	0	0	0	0			4.2		104.76	1	212	14.9	0.72	0.76	1	0.72	0.7	224	0	0	0
1100	1	24.5	176	90	139	76	0	0	1	1	0	0	1	0	0	2918.6	0	CNSC	CNSC	14	14	655			0	1	2	0	0	0	0			2.5	0.13	38.57	3	263	13	1.48	1.83	1	2.13	1.48	258	0	0	0
1101	1	21.1	169.3	72	117	60.4	0	1	0	1	0	0	0	0	0	3565.2	0	RC	RC	10	10	870			0	0	0	0	0	0	0			2.6	31.98	41.83	3	222	10.6	1.67	1.62	1	1.79	1.49	61	1	0	0
1102	0	19.7	142.8	72	132	40.1	0	0	0	1	0	0	0	0	0	1993.8	0	IMG	IMG	4	4	743			0	0	0	0	0	0	0			3		74.5	2		9.1	0.68	0.739595	3	0.68	0.68	154	0	0	0
1103	0	21.2	155	53	104	50.9	0	0	0	1	0	0	0	0	0	18747.9	0	CVC	CVC	7	7	809	0.1	2.1	0	0	0	0	0	1	2	3	2	3.6	6.96	74.52	2	129	14.4	0.57	0.749439	3	0.65	0.41	127	1	0	0
1104	0	28.9	149.4	64	121	64.4	0	1	0	1	0	0	1	0	0	11797.5	0	CNSC	CNSC	14	14	951	1	1	0	0	0	0	0	1	1	2	1	4.4	1.15	77.66	2	87	12.7	0.55	0.73	1	0.81	0.46	148	1	0	0
1105	1	26.4	164.4	86	141	71.4	0	0	0	1	0	0	1	0	0	4572.1	0	DDC	DDC	7	7	618			0	0	0	0	0	0	0			3.4		91.01	1	259	16.5	0.83	0.82	1	0.83	0.72	87	0	0	0
1106	1	22.1	168	74	128	62.5	0	0	0	1	0	0	0	0	0	15549.4	0	CNSC	UR	67	67	640			0	1	2	0	0	0	0			3.1	0.9	74.37	2	172	12.8	1.31	0.97681	3	1.74	1.02	105	1	0	0
1107	1	24.6	167.4	67	119	69	0	0	0	1	0	0	1	0	0	763.7	0	CNSC	CNSC	2	2	784			0	0	0	0	0	0	0			4		38.5	3	232	9.1	1.7	1.72	1	1.7	1.7	120	0	0	0
1108	0	23.9	145	93	176	50.2	0	0	0	1	0	0	1	0	0	4079	0	JRC	JRC	9	9	762			0	0	0	0	0	0	0			4.4	2.65	98.17	1	122	13	0.42	0.61	1	0.59	0.26	232	1	0	0
1109	1	24.7	157.2	84	129	61	0	0	0	1	0	0	0	0	0	5190.5	0	GS	GS	6	6	850			0	0	0	0	0	0	0			3.1	18.23	96.09	1		11.8	0.88	0.79	1	0.88	0.62	122	1	0	0
1110	0	25.8	159.6	83	136	65.8	0	0	0	1	0	0	1	0	0	2739.3	0	IME	RH	16	16	889			1	0	0	0	0	0	0			3.2	0.89	58.35	3	92	10.6	0.53	0.92	1	0.61	0.53	93	0	0	0
1111	1	36.7	164	66	110	98.8	0	0	0	1	0	0	1	1	0	2016	0	CVC	CVC	1	1	894	0.2	0.2	0	0	0	0	0	1	1			4.5		106.32	1	234	16.1	0.88	0.76	1	0.88	0.88	151	0	0	0
1112	0	20.1	152.9	51	100	47	0	0	0	1	0	0	0	0	0	1027.8	0	PED	PED	2	2	805			0	0.5	1	0	0	0	0					138.2	1	88		0.76	0.56	1	0.76	0.4		0	0	0
1113	0			48	71		1	0	0	1	0	0	1	0	1	21960.5	0	CVC	CVC	21	21	100	3.9	3.9	0	0	0	0	0	1	1	2	1	3.7	0.87	74.43	2	96	11.2	0.66	0.789105	3	0.91	0.27	100	1	0	1
1114	0	36.7	141.8	60	118	73.8	0	1	0	1	0	0	0	0	0	4233.7	0	IMG	IMG	12	12	964			0	0	0	0	0	0	0			3.8		36.53	3	231	10.5	1.16	1.4	1	1.68	1.16	194	0	0	0
1115	1	24.8	161.4	74	116	64.6	0	0	0	1	0	0	1	0	0	1360.9	0	IME	IME	5	5	868			0	0	0	0	0	0	0					51.78	3			1.33	1.34	1	1.33	1.27		0	0	0
1116	1	24.8	175	85	142	76	0	0	1	1	0	0	1	0	0	4425.5	0	CNSC	RH	19	19	834			0	0	0	0	0	0	0			4.6	0.63	74.37	2	143	11.3	0.96	1.00483	3	1.12	0.96	130	0	0	0
1117	1	26.7	163.3	70	119	71.3	0	0	0	1	0	0	0	0	0	7068.3	0	GS	GS	6	6	748	0.9	0.9	0	0	0	0	0	1	1	3	2	3.8		79.09	2	137	12.2	0.52	0.94	1	0.87	0.52	123	1	0	0
1118	1			73	140		0	0	0	1	0	0	1	0	0	959.1	0	IMG	IMG	8	8	966			0	0	0	0	0	0	0			4.4	0.1	74.49	2	174	13.6	0.87	0.970875	3	0.87	0.73	124	0	0	0
1119	1	23.6	158.5	47	95	59.3	0	1	0	1	0	0	0	0	0	17141.8	1	IMH	RC	17	17.8	17	17	17	0	3	2	0	0	1	1	1	5	3.5	20.69	162.9	1	195	12.2	0.9	0.5	1	1.58	0.64	135	0	1	1
1120	0	26.9	149.8	60	112	60.3	0	0	0	1	0	0	1	0	0	1699.2	0	GC	GC	6	6	668			0	1	2	0	0	0	0			4.2	0.08	137.77	1	175	12.7	0.53	0.44	1	0.73	0.51	139	0	0	0
1121	1	18	181.4	59	122	59.3	0	0	0	1	0	0	1	0	0	2334.9	0	GS	GS	8	8	901			0	0	0	0	0	0	0			4.5	0.11	117.78	1	82	14.2	0.73	0.76	1	0.73	0.73	191	1	0	0
1122	1	22.9	160	59	101	58.5	0	0	0	1	0	1	1	0	0	2654.6	0	CVC	CVC	4	4	662			0	1	2	0	0	0	0			3.2	3.53	22.66	4	229	8.6	3.64	2.67	1	3.64	1.5	128	0	0	0
1123	1	13.8	170	63	102	40	0	0	0	1	0	0	0	0	0	3038.2	0	JRC	JRC	5	5	673			0	0.5	1	0	0	0	0			2.8	2.66	170.45	1	92	9.8	0.35	0.5	1	0.63	0.35	102	0	0	0
1124	1	29.5	163	51	118	78.5	0	0	0	1	0	0	1	0	0	6455	0	GS	GS	3	3.8	3	2.9	2.9	0	1	2	0	0	1	1	2	1	4.1		74.45	2	421	13.4	1.92	0.975926	3	1.92	1.31	147	0	1	1
1125	0	24.1	167.1	69	119	67.3	0	0	0	1	0	0	0	0	0	501.7	0	IME	IME	3	3	783			0	0	0	0	0	0	0			4.2		117.23	1	202	12.6	0.59	0.58	1	0.59	0.59	178	0	0	0
1126	1	25.6	166.8	80	147	71.2	1	0	0	1	0	0	1	1	0	8075.9	0	CVC	CVC	3	3	779	0.1	0.1	0	0	0	0	0	1	1			4.6		55.53	3	225	14.6	1.05	1.33	1	1.05	1.05	142	0	0	0
1127	1	18.3	169	46	73	52.4	0	0	0	1	0	0	0	0	0	9774.1	1	EM	IMG	12	12	677	7	7	0	3	2	0	0	1	1	5	4	3.1		74.35	2	76	8.3	3.26	1.00788	3	4.74	1.02	155	0	0	0
1128	0	20.9	144.7	78	127	43.8	0	0	1	1	0	0	1	0	0	20150.8	0	CNSC	CNSC	56	56	150	25.8	25.8	0	1	2	0	0	1	1	3	2	4.6	0.34	74.42	2	188	13.7	0.63	0.731209	3	1.46	0.45	117	0	0	1
1129	1	29.7	182.3	78	148	98.7	0	0	0	1	0	0	0	0	0	2957.9	0	GS	GS	3	3	855			0	0	0	0	0	0	0			4.9		74.52	2	347	15.5	0.73	1.03752	3	0.73	0.73	288	0	0	0
1130	0	26.4	158	94	191	65.9	0	0	1	1	0	0	1	0	0	2142.9	0	CNSC	CNSC	6	6	940			0	0	0	0	0	0	0			4.4		74.42	2	189	12.8	0.53	0.75023	3	0.53	0.53	171	0	0	0
1131	1	24.1	168	65	113	68	0	0	0	1	0	0	0	0	0	3324.6	0	IMG	IMG	5	5	704			0	0	0	0	0	0	0			3.7	1.57	74.43	2	256	14.3	0.92	0.969355	3	0.92	0.55	171	0	0	0
1132	0	22.5	149.2	103	165	50	0	0	0	1	0	0	0	0	0	2415	0	SPC	SPC	4	4	699			0	0.5	1	0	0	0	0			3.5	4.53	116.82	1	111	10.7	0.45	0.51	1	0.68	0.34	160	1	0	0
1133	1	23.8	166.6	59	124	66.1	0	0	0	1	0	0	0	0	0	1179.1	0	CNSC	CNSC	4	4	777			0	1	2	0	0	0	0			4.3		74.44	2	125	12.3	1.47	0.960629	3	1.47	1.47	119	0	0	0
1134	0	21	150.6	83	141	47.6	0	0	0	1	0	0	1	1	0	1098.1	0	CVC	CVC	2	2	47			0	0	0	0	0	0	0			4.2		70.07	2	399	11.5	0.83	0.78	1	0.83	0.83	210	0	0	1
1135	0	28.3	155.8	49	103	68.8	0	0	0	1	0	0	0	0	0	3003.2	0	UR	UR	2	2	725			0	0	0	0	0	0	0			3.9		73.92	2	71	11.8	0.49	0.76	1	0.49	0.49	115	0	0	0
1136	0	18.6	157.5	80	141	46.2	0	1	0	1	0	0	0	0	0	3239.9	0	EM	IMI	7	7	903	1.1	1.1	0	0	0	0	0	1	1	5	4	3	4.19	131.79	1	172	10.5	0.47	0.47	1	0.48	0.24	120	0	0	0
1137	0	20.9	162.7	78	120	55.4	0	0	0	1	0	0	0	0	0	822	0	IME	IME	5	5	831			0	0	0	0	0	0	0			5		133.74	1	110	13.4	0.42	0.51	1	0.42	0.42	205	0	0	0
1138	1	19.2	165	78	143	52.2	0	0	0	1	0	0	1	0	0	1680.5	0	RC	RC	3	3	112			0	0	0	0	0	0	0			4.1	7.51	139.64	1	100	14.8	0.62	0.57	1	0.62	0.62	209	0	0	1
1139	1	23	170	93	143	66.5	0	1	0	1	0	0	0	0	0	2520.6	0	RC	RC	10	10	667			0	1	2	0	0	0	0			3.2	9.19	124.77	1	139	9.6	0.83	0.63	1	0.99	0.83	190	0	0	1
1140	1	22.3	157	65	120	55	0	0	0	1	0	0	0	1	0	25332.2	0	JRC	JRC	44	44	402	3.8	3.8	0	1	2	0	0	1	1	2	1	2.9	7.67	128.46	1	87	13.9	0.5	0.6	1	1.07	0.45	138	1	0	1
1141	1	19.3	172	66	114	57.2	0	0	0	1	0	0	0	0	0	6696.5	0	IMN	UR	21	21	934			0	0	0	0	0	0	0			3.1	2.55	41.34	3	188	9.1	1.17	1.61	1	1.24	0.76	103	1	0	0
1142	0	23.1	153.8	66	167	54.6	1	0	0	1	0	0	1	0	0	1350.7	0	CVC	CVC	2	2	812			0	0	0	0	0	0	0			3.9		144.99	1	229	12.5	0.4	0.45	1	0.4	0.4	108	0	0	0
1143	1	19.4	154.7	55	109	46.4	0	1	0	1	0	0	0	0	0	971.4	0	IMG	IMG	4	4	169			0	0	0	0	0	0	0			2.6		51.36	3	183	10	1.13	1.34	1	1.13	0.93	197	0	0	1
1144	0	27.1	147.9	72	143	59.3	0	0	0	1	0	0	1	1	0	1194.4	0	CVC	CVC	2	2	862			0	0	0	0	0	0	0			4.6		73.7	2	82	11.4	0.79	0.763871	3	0.79	0.79	170	0	0	0
1145	0	23.1	153	70	145	54.1	0	0	0	1	0	0	0	0	0	7808.8	0	JRC	JRC	44	44	796			0	1	2	0	0	0	0			3	3.13	70.24	2	244	7.1	0.75	0.78	1	1.23	0.75	126	1	0	0
1146	1	23.4	164.3	90	140	63.1	0	0	1	1	0	0	1	0	0	4651.2	0	IMI	CNSC	11	11	748			0	0.5	1	0	0	0	0			3.3	1.1	98.81	1	218	10	0.49	0.79	1	1	0.49	139	0	0	0
1147	1	27.8	168.4	90	134	78.7	0	1	0	1	0	0	0	0	0	4582.9	0	IMH	IMH	21	21	25			0	3	2	0	0	0	0			3.9	0.66	159.22	1	285	12.6	0.7	0.51	1	2.18	0.39	284	0	0	1
1148	1	25.7	154.8	74	145	61.6	0	1	0	1	0	0	1	0	0	2237.7	0	DDC	DDC	4	4	645			0	0	0	0	0	0	0			4.6		131.13	1	265	14.7	0.53	0.62	1	0.53	0.53	104	0	0	0
1149	1		169.2	65	126		0	1	0	1	0	0	0	0	0	15194.6	0	IMH	IMH	30	30.1	30			0	0.5	1	0	0	0	0			3.9	0.11	152.78	1	239	7.8	0.72	0.54	1	0.72	0.17	124	0	1	1
1150	0	18.7	156.5	106	175	45.8	0	1	0	1	0	0	0	0	0	902.2	0	RC	RC	1	1.4	1			0	0	0	0	0	0	0			3.1		76.41	2	135	11.7	0.35	0.73	2	0.35	0.35	161	0	1	1
1151	0	26.7	145.7	61	119	56.7	0	0	0	1	0	0	0	0	0	2135.5	0	OL	IME	12	12	830			0	0	0	0	0	0	0			3.5		86.29	2	76	11.7	0.59	0.66	1	0.59	0.59	150	1	0	0
1152	0	21.6	155.6	62	100	52.3	0	1	0	1	0	0	0	0	0	4856.2	0	IMH	IMH	18	18	119			0	0.5	1	0	0	0	0			3.6	0.41	123.72	1	228	9.9	0.65	0.49	1	0.69	0.52	150	0	0	1
1153	1	21	157.6	67	103	52.2	0	0	0	1	0	0	1	0	0	2461.5	0	IMN	IMG	5	5	791			0	0	0	0	0	0	0			3.3	7.04	31.7	3	100	10.9	1.75	1.98	1	1.75	1.15	100	0	0	0
1154	1	25.1	180	65	102	81.4	0	0	0	1	0	0	0	0	0	2111.2	0	IMG	IMG	3	3	749			0	0.5	1	0	0	0	0					155.01	1		9.4	0.78	0.55	1	0.78	0.31		0	0	0
1155	0	19.4	151.1	77	130	44.2	0	1	0	1	0	0	1	0	0	2285.7	0	GS	IMG	10	10	64			0	0.5	1	0	0	0	0			3.6		190.02	1		13.4	0.43	0.33	1	0.43	0.43	134	0	0	1
1156	1	29.1	158.8	85	138	73.5	0	0	0	1	0	0	1	0	0	867.9	0	IMG	IMG	1	1	899			0	0	0	0	0	0	0			4.2		80.14	2	98	16	0.95	0.95	1	0.95	0.95	102	0	0	0
1157	1	24.2	173.1	79	166	72.4	0	0	0	1	0	0	0	0	0	1425	0	CNSC	CNSC	3	3	812			0	0	0	0	0	0	0			4.4		74.43	2	163	13.1	0.62	0.983302	3	0.62	0.62	134	0	0	0
1158	1	23.6	163	79	135	62.7	0	0	1	1	0	0	0	0	0	6563.8	0	CNSC	CNSC	8	8	622			0	0	0	0	0	0	0			4.5	0.35	73.73	2		17.3	0.95	1.00687	3	0.95	0.95	168	0	0	0
1159	0	22.8	154.3	66	134	54.4	0	0	0	1	0	0	0	0	0	2860.2	0	SPC	SPC	5	5	700			0	0	0	0	0	0	0			4	0.04	60.65	2	138	11.9	0.61	0.9	1	0.73	0.52	230	1	0	0
1160	1	23.5	169.9	62	119	67.7	1	0	0	1	0	0	0	0	0	10586.8	0	CVC	CVC	2	2	825	0.3	0.3	1	0	0	0	0	1	1			4.1		26.71	4	131	9.7	2.54	2.32	2	2.54	1.81	109	0	0	1
1161	1	17.5	172.8	65	116	52.3	0	0	0	1	0	0	1	0	0	1387.6	0	IMI	IMI	6	6	770			0	0.5	1	0	0	0	0			3.1	16.65	127.46	1	332	8.5	0.91	0.62	1	0.91	0.76	119	0	0	1
1162	1	21.9	168	74	148	61.9	0	0	0	1	0	0	0	0	0	1630	0	IMN	IMN	4	4	731			1	3	2	1	2	0	0			3.3	0.27	74.33	2	163	11.3	14	0.984452	3	14	9.37	219	0	0	0
1163	1	25.4	168.5	99	170	72.2	0	1	0	1	0	0	1	0	0	6889.2	0	IMH	IMH	10	10	650			0	0	0	0	0	0	0			3.7	6.75	62.05	2	170	15.5	1.04	1.16	1	1.22	1.04	145	1	0	0
1164	0	26.6	147.3	70	133	57.8	1	0	0	1	0	0	1	1	0	6073.2	0	CVC	CVC	2	2	834	0.3	0.3	0	0	0	0	0	1	1			4		72.61	2	108	12.4	0.46	0.79	2	0.46	0.46	149	0	0	0
1165	1			87	130		0	1	0	1	0	0	0	0	0	3278.1	0	IMG	IMG	3	3	140			0	0	0	0	0	0	0			4.4		119.54	1	113	15.3	0.68	0.68	2	0.68	0.68	135	0	0	1
1166	0	18.5	157	54	98	45.7	0	0	0	1	0	0	0	0	0	14785.7	0	IME	PS	45	45	687	0.3	1	0	2	2	0	0	1	2			2.5	10.08	306.58	1	102	10.5	0.28	0.22	1	0.54	0.28	109	1	0	1
1167	0	22.1	157	76	182	54.4	0	0	0	1	0	0	1	0	0	2381	0	DDC	DDC	11	11	378			0	0	0	0	0	0	0			3.6	0.35	45.34	3	121	9.2	1.07	1.15	1	1.25	1.06	128	0	0	1
1168	1	24.2	171.1	68	107	70.7	0	0	0	1	0	0	1	1	0	1808	0	CVC	CVC	1	1	767			0	0	0	0	0	0	0			4.7		86.3	2	128	15.4	0.56	0.93	1	0.56	0.56	167	0	0	0
1169	1	24.2	170.5	104	173	70.4	0	0	0	1	0	1	0	0	1	6571.4	0	CVC	CVC	9	9	932	2.5	2.5	1	1	2	0	0	1	1			3.3		49.47	3	231	13.9	1.49	1.47	1	1.88	1.34	314	0	0	0
1170	1	19	163.9	70	120	51.1	0	1	0	1	0	0	0	0	0	432.3	0	IMG	IMG	1	1	950			0	0	0	0	0	0	0			4.2		81.96	2	103	14.1	0.83	0.88	2	0.83	0.83	143	0	0	0
1171	1	23.7	165.1	85	145	64.5	0	1	0	1	0	0	0	0	0	2177.5	0	UR	UR	6	6	645			0	1	2	0	0	0	0			3.6		93.28	1	238	13.6	0.96	0.86	1	1.29	0.96	89	1	0	0
1172	0	26.8	140	69	144	52.6	0	0	0	1	0	1	0	0	0	5236.8	1	CVC	IMN	6	6	752	1.2	4.2	0	3	2	0	0	1	2	1	5	4.4	5.31	74.47	2	214	9.1	3.21	0.751579	3	3.21	0.8	172	0	0	0
1173	1	24.7	163.2	104	179	65.9	0	0	0	1	0	0	0	0	0	9747.2	0	SPC	SPC	20	20	820			0	0	0	0	0	0	0			4.6	0.15	74.36	2		15.1	0.64	1.07043	3	0.7	0.64	206	1	0	0
1174	1	17.6	162	59	113	46.1	0	0	1	1	0	0	1	0	0	6007.9	0	CNSC	CNSC	25	25	25			0	0	0	0	0	0	0			3.5	1.62	51.8	3	83	11.4	1	1.33	1	1	0.72	166	0	0	1
1175	1	18.9	171	70	110	55.4	0	0	0	1	0	0	1	0	0	2965.8	0	IMI	IMI	4	4	212			0	0	0	0	0	0	0			3	6.48	15.25	4	87	10.8	3.18	3.82	1	3.18	2.68	107	0	0	1
1176	1	22.9	169.8	99	141	66	0	0	0	1	0	0	1	0	0	4236.7	0	SPC	SPC	9	9	666			0	0	0	0	0	0	0			4.3	0.06	100.54	1	411	14.4	0.87	0.79	1	0.98	0.68	176	1	0	0
1177	1	26.9	164.5	70	120	72.7	1	0	0	1	0	0	0	1	0	1801.3	0	CVC	CVC	1	1	703			0	0	0	0	0	0	0			4.6		74.37	2	133	14.2	0.91	0.991431	3	0.91	0.91	169	0	0	0
1178	0	14	162.6	64	150	37.1	0	1	0	1	0	0	0	0	0	2342.2	0	RC	RC	10	10	874			0	0	0	0	0	0	0			4.3		184.41	1	155	14.8	0.35	0.41	1	0.43	0.33	151	0	0	0
1179	0	33.4	154.3	78	157	79.5	0	0	0	1	0	0	1	1	0	2753.8	0	IME	IME	10	10	833			0	0	0	0	0	0	0			4.1		45.51	3	234	13.3	1	1.16	1	1.22	1	138	0	0	0
1180	1			83	138		1	0	0	1	0	0	1	0	1	1409	0	CVC	CVC	3	3	807			0	0	0	0	0	0	0			4.7		70.69	2	137	9.2	0.85	1.05	1	0.94	0.85	122	0	0	0
1181	0	25.6	153.2	64	129	60.2	0	0	0	1	0	0	1	0	0	2039.8	0	GC	GC	8	8	669			0	0	0	0	0	0	0			3.7		42.41	3	103	9.6	1.06	1.2	1	1.07	1.02	137	0	0	0
1182	1	22.6	167	81	178	63	0	0	1	1	0	0	1	0	0	1578.1	0	CNSC	CNSC	5	5	707			1	0	0	0	0	0	0			4.1	0.11	21.18	4	200	11.2	2.69	2.96	1	2.69	2.52	171	0	0	0
1183	0	21.6	163.2	65	131	57.6	0	1	0	1	0	0	1	0	0	1897.5	0	NM	NM	2	2	611			0	0	0	0	0	0	0			4.4		63.07	2	135	12.3	1.06	0.87	2	0.87	0.87	204	0	0	0
1184	1	25.3	173.9	72	134	76.6	0	1	0	1	0	0	1	1	0	4529.6	0	DDC	DDC	4	4	645			0	0	0	0	0	0	0			3.6		60.13	2	153	14.5	1.09	1.18	1	1.09	1.09	145	0	0	0
1185	1	21.6	152.5	70	111	50.2	0	1	0	1	0	1	1	0	0	8454.6	0	IMH	IMH	8	8	252			0	0	0	0	0	0	0			2.6	2.26	94.77	1	158	9.6	0.71	0.81	1	0.85	0.71	85	0	0	1
1186	0	24.1	165	86	138	65.6	0	0	0	1	0	0	0	1	0	2313.5	0	CVC	CVC	2	2	939	2	2	0	0	0	0	0	1	1			4.7		65.71	2	128	14.6	0.95	0.83	2	1.01	0.95	158	0	0	0
1187	1	19.3	172	84	128	57	0	0	1	1	0	0	1	0	0	3425.6	0	CNSC	CNSC	3	3	755			0	0	0	0	0	0	0					141.29	1			0.7	0.57	1	0.7	0.7	117	0	0	0
1188	0	22.5	147.7	72	110	49	0	0	0	1	0	0	1	0	0	6164.8	0	CNSC	CNSC	13	13	908			0	0	0	0	0	0	0			3.6	1.44	95.44	1	94	10.2	0.52	0.62	1	0.62	0.35	93	1	0	0
1189	0	33.5	159.3	73	124	85	0	1	1	1	0	0	1	0	0	51436.8	0	IMH	IMH	36	36	413			0	3	2	0	0	0	0			3.9	6.5	113.31	1	175	11.1	0.8	0.52	1	1.57	0.27	203	1	0	1
1190	0	22.5	163.9	100	158	60.5	0	1	0	1	0	0	0	0	0	10012	0	GS	GS	15	15	824			0	0	0	0	0	0	0			5	5.31	67.16	2	238	12.5	0.7	0.86	1	1.06	0.7	185	1	0	0
1191	0	24.5	150.3	80	117	55.4	0	1	0	1	0	0	0	0	0	9726.7	0	OG	IMH	34	34	100			0	0.5	1	0	0	0	0			3.1		103.61	1	148	13.2	0.47	0.57	1	0.79	0.47	174	0	0	1
1192	0	20	146.4	67	119	42.9	1	0	0	1	0	0	0	1	0	16639.2	0	CVC	CVC	11	11	861	1	1	0	0	0	0	0	1	1	2	1	4.9	0.02	37.67	3	117	12.7	0.96	1.36	1	1.04	0.7	171	1	0	0
1193	1	22.7	166.6	78	140	62.9	0	1	0	1	0	0	1	0	0	3023.7	0	RC	IMH	6	6	572			0	1	2	0	0	0	0			4.1		78.49	2	299	12.5	1.21	0.93	1	1.25	1.21	190	1	0	1
1194	0	26.4	141.6	48	91	52.9	0	0	0	1	0	0	1	1	0	1745.4	0	IME	IME	8	8	654			0	0.5	1	0	0	0	0			4		128.01	1	62	12.3	0.61	0.47	1	0.61	0.56	132	0	0	0
1195	1	20.6	165	82	150	56.1	0	1	0	1	0	0	0	0	0	723.7	0	IMH	IMH	3	3	344			0	0	0	0	0	0	0			4.4		100.61	1	81	12.3	0.66	0.75	1	0.66	0.66	154	0	0	1
1196	0	24.5	160	78	139	62.8	0	0	0	1	0	0	0	0	0	14349.9	0	CVC	CVC	14	14	690	0.7	0.9	0	0	0	0	0	1	2			3.4	4.01	74.33	2	239	10.7	0.79	0.763923	3	0.8	0.64	179	0	0	0
1197	0			57	128		0	0	0	1	0	0	1	0	0	6331.9	0	JRC	JRC	7	7	193	0.6	0.6	0	0	0	0	0	1	1	2	1	4.1	12.06	15.96	4	192	8.9	2.65	2.77	1	2.82	2.4	153	1	0	1
1198	1	18.9	155	71	141	45.5	0	0	0	1	0	0	0	0	0	1673.1	0	IME	IME	11	11	785			0	0	0	0	0	0	0			3.7	0.55	61.16	2	38	14.4	0.85	1.16	1	0.92	0.8	161	0	0	0
1199	0	32.9	139.1	79	136	63.7	0	0	0	1	0	0	0	0	0	3118.1	0	JRC	JRC	5	5	736			0	0	0	0	0	0	0			3.8	6.79	50.08	3	133	9.2	0.83	1.09	1	1.21	0.83	146	1	0	1
1200	0	24.1	146	73	124	51.3	0	1	0	1	0	0	0	0	0	24765.8	0	IMH	RH	70	70	229	0.1	0.1	0	1	2	0	0	1	1	1	5	4	1.16	74.33	2	318	11.6	0.85	0.742689	3	1.06	0.67	179	1	0	1
1201	1	21.8	169.5	76	100	62.6	0	0	1	1	0	0	1	0	0	3799.7	0	IMG	IMG	12	12	33			0	1	2	0	0	0	0			3.3	11.59	39.89	3	191	9.2	2.8	1.68	1	2.64	0.87	108	0	0	1
1202	0	22.8	156	74	130	55.4	0	0	0	1	0	0	1	0	0	889.8	0	IMG	IMG	2	2	754			0	0	0	0	0	0	0			4.1	1.39	70.24	2	129	13.1	0.97	0.78	1	0.97	0.87	106	0	0	0
1203	0	22.7	150	93	150	51	0	0	0	1	0	1	0	1	0	19632.4	0	CVC	CVC	12	12	787	2.9	3.7	0	0	0	0	0	1	2			3.7	0.4	74.44	2	104	9.5	0.65	0.748408	3	0.9	0.44	145	1	0	0
1204	1	23.8	172.3	73	134	70.7	0	1	0	1	0	0	0	0	0	1080.7	0	IMH	IMH	5	5	784			0	0	0	0	0	0	0			4.2		58.44	3	101	15.6	0.93	1.19	1	0.93	0.93	146	0	0	0
1205	1		178	59	123		0	0	0	1	0	0	1	0	0	1757.7	0	IMN	IMN	4	4	832			1	1	2	0	0	0	0			3.6	7.41	33.08	3	54	12	2.85	1.94	1	2.66	2.14	157	0	0	1
1206	1	30.6	160.2	89	144	78.5	0	1	0	1	0	0	0	0	0	619	0	DDC	DDC	2	2	635			0	0	0	0	0	0	0			4.1	0.05	74.38	2	236	14.4	0.9	0.976728	3	0.9	0.9	152	0	0	0
1207	1	22.5	166	70	137	62	0	1	0	1	0	0	0	0	0	808.4	0	IMG	IMG	3	3	578			0	0	0	0	0	0	0			4.1		63.51	2	189	12.8	1.14	1.1	1	1.14	1.14	172	0	0	1
1208	1	27.2	154.7	61	130	65.05	0	0	1	1	0	0	1	0	0	2022.8	0	CNSC	CNSC	2	2	637			0	0	0	0	0	0	0			4.3		73.79	2	219	13.1	0.83	0.974415	3	0.83	0.83	99	0	0	0
1209	1	24	165.5	54	98	65.7	0	0	0	1	0	0	1	0	0	9087.7	0	RC	RC	38	38	961			0	0	0	0	0	0	0			2.7	13.52	55.16	3	86	10.4	1.34	1.23	1	1.35	0.83	103	0	0	0
1210	0	23.7	150.4	77	150	53.5	0	0	0	1	0	0	1	0	1	3652.7	0	CVC	CVC	3	3	779	2.3	2.3	0	1	2	0	0	1	1			3.6		138.52	1	198	13.1	0.6	0.44	1	0.71	0.41	141	0	0	0
1211	1	26.6	169	66	121	76	0	0	1	1	0	0	0	0	0	1581.9	0	CNSC	CNSC	5	5	809			0	1	2	0	0	0	0			4.3	0.02	74.44	2	235	11.8	1.56	0.980754	3	1.56	1.56	160	0	0	0
1212	0	27.6	152.5	91	151	64.3	0	0	0	1	0	0	0	0	0	1595.4	0	CNSC	CNSC	3	3	894			0	0	0	0	0	0	0			4.7	0.34	53.39	3	100	12.7	0.59	1.01	2	0.64	0.59	146	0	0	0
1213	0	21.4	155.1	70	128	51.4	0	0	0	1	0	0	0	0	0	2441.9	0	GS	GS	3	3	632			0	0	0	0	0	0	0			4.6		98.81	1	205	12.7	0.46	0.6	1	0.56	0.45	185	0	0	0
1214	1			61	116		0	1	0	1	0	0	0	0	0	4792.5	0	IMG	IMG	4	4	517			0	0	0	0	0	0	0			3.4		81.58	2	549	14.2	0.59	0.93	1	0.59	0.59	120	0	0	1
1215	1	20.3	157.5	47	102	50.3	0	0	0	1	0	0	1	0	0	2957.3	0	RC	RC	4	4	959			0	1	2	0	0	0	0			3.4	4.62	39.3	3	289	8.8	2.15	1.65	1	2.28	1.51	243	0	0	0
1216	1	27.4	168.2	84	145	77.4	0	1	0	1	0	0	0	0	0	3693.9	0	IMG	IMG	3	3	839			0	0	0	0	0	0	0			4.5	0.18	76.31	2	111	13.6	0.72	0.98	1	0.97	0.72	144	0	0	0
1217	1	27.3	165	89	119	74.4	0	0	0	1	0	0	1	0	0	2258.5	0	RC	RC	2	2	886			0	0	0	0	0	0	0			3.9		73.23	2	186	14.4	1.13	0.99	1	1.13	1.13	151	0	0	0
1218	1	21.5	166.6	83	136	59.55	0	0	0	1	0	0	0	0	0	11224.1	0	CNSC	CNSC	9	9	848	0.8	0.8	0	0	0	0	0	1	1	3	2	4.6	0.63	74.33	2	109	14.4	0.55	1.04708	3	0.74	0.55	209	1	0	0
1219	1	25.7	165	72	133	70	0	0	0	1	0	0	0	0	0	3001	0	RC	RC	4	4	696			0	1	2	0	0	0	0			3.5	3.47	76.14	2	356	15.6	0.94	0.94	1	1.35	0.94	173	0	0	0
1220	0			74	138		0	1	0	1	0	0	0	0	0	5190.3	0	IMG	IMG	5	5	798			0	0	0	0	0	0	0			3.8	0.42	93.28	1	170	12.9	0.52	0.61	2	0.73	0.52	170	0	0	0
1221	1			86	146		1	0	0	1	0	1	1	1	0	1574	0	CVC	CVC	0	0	684			0	0	0	0	0	0	0					61.39	2				1.18	1	1.31	1.13		0	0	0
1222	1	32.5	171.5	78	131	95.5	0	1	0	1	0	0	1	0	0	8194.5	0	GS	GS	9	9	775			0	0	0	0	0	0	0			3.2	3.57	77.39	2		7.7	1.04	1.03	1	1.08	0.95	106	1	0	0
1223	1	22.9	160	64	108	58.7	0	1	0	1	0	0	1	0	0	6405.8	0	IMG	IMG	33	33	598			0	0.5	1	0	0	0	0			2.6	2.74	194.15	1	375	12.2	0.49	0.44	1	0.55	0.31	59	0	0	1
1224	0	14.2	159.7	82	117	36.1	0	1	0	1	0	0	1	0	0	15448.4	0	IMH	IMH	37	37	43			0	3	2	0	0	0	0			4	0.41	183.5	1	120	11	0.52	0.35	1	1.65	0.2	147	0	0	1
1225	0	24.3	156	119	150	59.1	0	0	0	1	0	0	1	0	0	2431.3	0	CVC	CVC	3	3	891	3.2	3.2	0	1	2	0	0	1	1			3.7	1.02	41.87	3	98	15.1	1.68	1.28	1	1.68	1.14	95	0	0	0
1226	0	24.3	153	96	204	57	0	0	0	1	0	0	0	1	0	2252.6	0	CVC	CVC	7	7	849	0.7	0.7	0	0	0	0	0	1	1			4.5	3.65	74.39	2	186	12.7	0.58	0.759584	3	0.86	0.56	151	0	0	0
1227	0	18.3	145.9	77	109	39	0	0	0	1	0	0	0	0	0	13901.4	0	EM	EM	14	14	120	14.4	14.4	0	1	2	0	0	1	1	5	4	2.8		23.6	4	405	11.4	2.29	1.99	1	2.29	0.28	85	0	0	1
1228	0	20	150	81	170	45	0	0	0	1	0	0	0	0	0	9324.7	0	JRC	IMI	31	31	807			0	3	2	1	6	0	0			3.5	27.85	74.46	2	64	8.3	2.11	0.741526	3	5.56	1.65	118	0	0	0
1229	1	24.2	173	61	128	72.4	0	0	1	1	0	0	0	0	0	5640.7	0	IMG	IMG	6	6	933			0	0	0	0	0	0	0			3.2		91.03	1	228	7.6	0.7	0.83	2	0.72	0.7	103	0	0	0
1230	1	39.5	178	108	168	125	0	0	0	1	0	0	1	0	0	1469.6	0	IME	IME	11	11	958			1	3	2	0	0	0	0			1.9		74.33	2	106	11.8	4.46	1.10402	3	5.33	4.46	430	0	0	0
1231	1		175	60	135		0	0	0	1	0	0	0	0	0	2489.5	0	IMG	IMG	4	4	792			0	0	0	0	0	0	0			3.4	0.89	74.39	2	366	9.2	0.99	0.951156	3	0.99	0.65	150	0	0	0
1232	1	23.8	169	68	155	68.1	1	0	0	1	0	0	1	0	0	1322.6	0	CVC	CVC	7	7	951			0	0	0	0	0	0	0			4		24.91	4	275	9.8	2.57	2.44	1	2.57	2.24	130	0	0	0
1233	1	24.8	170	91	199	71.7	0	0	1	1	0	0	1	0	0	1347.3	0	IMN	IMN	8	8	655			0	1	2	0	0	0	0			2.9		54.76	3	272	8.3	1.81	1.31	1	2.45	1.71	156	0	0	0
1234	0	24.3	153.9	69	124	57.5	0	0	0	1	0	0	1	0	0	1477.9	0	IMH	IMH	5	5	877			0	0.5	1	0	0	0	0			4	9.53	103.61	1	254	8.7	0.82	0.57	1	0.82	0.62	189	0	0	0
1235	1	23.1	166.2	72	131	63.8	0	0	0	1	0	0	0	0	0	3046.5	0	SPC	SPC	13	13	750			0	0	0	0	0	0	0			4.1	6.88	69.58	2		14.2	0.68	1.03	1	0.68	0.68		1	0	0
1236	1			65	124		0	1	0	1	0	0	0	0	0	2703.5	0	RC	IMH	7	7	512			0	0	0	0	0	0	0			3	5.74	59.67	3	175	12.2	1.09	1.2	1	1.09	1.09	117	0	0	1
1237	0		157	64	128		0	0	1	1	0	0	0	0	0	12285.4	0	CNSC	RH	46	46	899			0	2	2	0	0	0	0			3.5	2.79	71.16	2	302	11.1	0.96	0.78	1	1.7	0.43	196	0	0	0
1238	1	25.4	169	88	134	72.6	0	1	0	1	0	0	1	0	0	3785	0	IMH	IMH	17	17	26			0	1	2	0	0	0	0			2.4	2.99	79.24	2	131	8.5	0.88	0.91	1	1.3	0.88	95	0	0	1
1239	0	26.6	161.5	65	124	69.4	0	0	0	1	0	0	0	0	0	2092	0	IMN	IMN	10	10	913			0	0.5	1	0	0	0	0			3.4	7.43	89.58	2	160	10.7	0.59	0.67	1	0.85	0.59	202	0	0	0
1240	0	26	157	97	190	64	0	0	0	1	0	0	1	0	0	2955.1	0	JRC	JRC	7	7	653			1	0	0	0	0	0	0			3.8	0.73	17.24	4	102	8.3	2.43	2.64	2	2.43	1.96	149	1	0	1
1241	0	35.7	140	72	120	70	0	0	1	1	0	1	1	0	0	34087.6	0	CVC	RC	63	63	929	25.8	25.8	0	2	2	0	0	1	1	1	5	2.5	26.82	35.3	3	293	12.4	1.26	1.46	1	3.66	0.73	121	0	0	0
1242	1	27.6	165.6	67	124	75.7	0	1	0	1	0	0	0	0	0	3770.4	0	IMG	IMG	4	4	534			0	0	0	0	0	0	0			4.4		83.66	2	79	15.5	0.58	0.91	1	0.58	0.58	176	0	0	1
1243	0	29.5	144.3	66	136	61.5	0	0	0	1	0	0	0	0	0	3227.9	0	JRC	JRC	5	5	931			0	0	0	0	0	0	0			4.2		63.75	2	179	13.2	0.48	0.86	1	0.53	0.48	191	1	0	0
1244	1	22.8	168.6	68	132	64.9	0	0	0	1	0	0	0	0	0	3947	0	GS	GS	3	3	743			0	2	2	0	0	0	0			4.3		74.54	2		13	2.79	0.997429	3	2.79	2.25	121	1	0	0
1245	1	22	160	34	146	56.3	0	0	0	1	0	0	1	0	0	2362.8	0	IMN	IMN	5	5	837			0	0	0	0	0	0	0			3.4		18.66	4	74	8.9	2.88	3.11	1	2.88	2.38	173	0	0	0
1246	0	18.7	158	88	154	46.7	0	0	0	1	0	0	1	0	0	2757.1	0	SPC	SPC	5	5	956			0	0	0	0	0	0	0			3.4	0.35	144.7	1		11	0.35	0.43	1	0.35	0.35		1	0	0
1247	0	23.6	165	87	143	64.2	0	1	0	1	0	0	1	0	0	19829	0	GS	CNSC	28	28	262	0	7.3	0	1	2	0	0	1	4	2	1	4.1	4.32	74.39	2	99	11.3	1	0.743825	3	1.2	0.52	183	0	0	1
1248	1	22.2	172.9	61	96	66.5	1	0	0	1	0	0	1	0	0	1583.7	0	CVC	CVC	2	2	635			0	0	0	0	0	0	0			4.9		88.57	2	132	15.1	0.81	0.92	1	0.81	0.81	176	0	0	0
1249	0	22.3	153	53	119	52.3	0	1	0	1	0	0	1	0	0	14049.4	0	IMH	IMH	29	29	127			0	0	0	0	0	0	0			3.6	26.12	71.72	2	230	6.7	0.68	0.79	1	0.93	0.5	129	1	0	1
1250	0	20.2	166.7	70	108	56	0	0	0	1	0	0	0	0	0	680.2	0	IME	IME	4	4	965			0	0	0	0	0	0	0			3.8		98.17	1	210	12.8	0.55	0.74	1	0.55	0.55	197	0	0	0
1251	1	27.5	169	61	100	78.6	0	0	0	1	0	0	1	0	0	2765.9	0	UR	UR	5	5	907			0	0	0	0	0	0	0			3.7		50.66	3	217	12.7	1.13	1.39	1	1.13	1.13	109	1	0	0
1252	1	23.1	165	0	0	63	0	0	0	1	0	0	1	0	0	32405.7	1	CVC	CVC	43	43	136	21	21	0	1	2	1	2	1	1	2	1	3.9	1.69	23.63	4	266	9.4	3.56	2.62	2	4.07	1.01	80	0	0	1
1253	1	24	178	54	125	76	0	0	0	1	0	0	0	0	0	6756.8	0	GS	GS	13	13	708	1.7	1.7	0	1	2	0	0	1	1	2	1	3.7	22.23	74.43	2	151	13.9	1.15	0.976109	3	1.38	0.78	113	0	0	0
1254	0	22.4	152.2	73	108	52	0	0	1	1	0	0	0	0	0	9176.3	0	IMH	IMH	10	10	45			0	0.5	1	0	0	0	0			2.5	13.46	59.46	3	142	6.9	1.24	0.95	1	1.24	0.98	143	0	0	1
1255	0	28.4	151	58	136	64.7	0	0	0	1	0	0	1	0	0	7485	0	SPC	SPC	5	5	635			0	0	0	0	0	0	0			3.1	18.04	106.37	1	141	9.4	0.25	0.56	1	0.48	0.25	123	1	0	0
1256	1	24.6	163.9	71	161	66.1	0	0	0	1	0	0	1	0	0	6826.5	0	GS	GS	7	7	843			0	0	0	0	0	0	0			4.1		74.5	2	220	11.2	1.11	0.975348	3	1.11	1.01	129	0	0	0
1257	1	20.5	166.6	54	119	56.8	0	0	0	1	0	0	0	0	0	10096.9	0	IMG	IMG	14	15	14			0	3	2	0	0	0	0			2.7	6.33	64.49	2	67	9.1	1.87	1.1	1	4.78	1.02	82	0	1	1
1258	0	24.3	140	59	112	47.7	0	0	0	1	0	0	0	0	0	4390.6	0	JRC	JRC	8	8	794	0.7	0.7	0	0	0	0	0	1	1	2	1	3.8	14.45	48.5	3	118	11.6	0.88	1.08	1	1.19	0.85	136	1	0	0
1259	0	25.1	160.9	69	137	64.9	0	0	0	1	0	0	0	0	0	11130	0	JRC	JRC	40	40	910			0	0	0	0	0	0	0			4	11.78	121.59	1	98	13.2	0.37	0.5	1	0.55	0.18	144	1	0	0
1260	0	23.9	148.5	82	141	52.8	0	0	0	1	0	0	0	0	0	3498.1	0	SPC	SPC	10	10	750			0	0	0	0	0	0	0			3.1	12.65	80.42	2		9.7	0.38	0.71	1	0.38	0.38		1	0	0
1261	0	26.5	152	92	175	61.3	0	0	0	1	0	0	1	0	0	3666.3	0	IMN	IMI	11	11	173			0	0	0	0	0	0	0			3	2.53	14.45	5	184	11.3	2.89	3.09	1	2.89	1.65	184	0	0	1
1262	1	22.9	170.9	79	140	66.8	1	0	0	1	0	0	0	0	0	1249.6	0	CVC	CVC	3	3	858			0	0	0	0	0	0	0			4.7		74.35	2	142	14.1	1.01	1.01671	3	1.01	1.01	150	0	0	0
1263	0	28.4	152.9	74	139	66.3	0	1	0	1	0	0	0	0	0	640.5	0	RC	RC	2	2	861			0	0	0	0	0	0	0			3.8		71.09	2	301	11.3	0.85	0.79	2	0.85	0.85	122	0	0	0
1264	1	26.8	178	106	155	84.8	0	0	0	1	0	0	0	0	0	562.7	0	RH	RH	2	2	630			0	0	0	0	0	0	0			4.1	0.33	169.79	1	175	15.5	0.63	0.51	1	0.63	0.63	167	0	0	0
1265	0	21.3	148.5	60	110	47	1	0	0	1	0	0	1	0	0	1462.2	0	CVC	CVC	4	4	769			0	0	0	0	0	0	0			4		57.22	3	261	11.1	0.83	0.94	1	0.83	0.83	154	0	0	0
1266	0	25.6	151	75	125	58.3	0	0	0	1	0	0	1	0	0	1927.8	0	IMG	IMG	8	8	893			0	0	0	0	0	0	0			3.9	1.49	43.02	3	85	12.1	1.23	1.24	1	1.41	1.21	161	0	0	0
1267	0	31.4	151	52	159	71.5	0	0	0	1	0	0	1	0	0	485.9	0	IMG	IMG	2	2	603			0	0	0	0	0	0	0			3	0.28	49.15	3	115	9	1.16	1.07	1	1.16	1.16	148	0	0	1
1268	0	23.5	149	76	134	52.1	0	0	0	1	0	0	0	0	0	1733.1	0	RC	RC	9	9	454			0	0	0	0	0	0	0			3.8	0.22	76.85	2	451	11.8	0.84	0.72	1	0.84	0.61	117	0	0	1
1269	1	21.1	167.8	76	148	59.5	1	0	0	1	0	0	1	0	0	2024.5	0	CVC	CVC	1	1	789			0	0	0	0	0	0	0			4.4		94.71	1	39	12.8	0.64	0.8	2	0.64	0.64	141	0	0	0
1270	1	24.3	176.2	62	109	75.5	1	0	0	1	0	0	1	0	0	6242.1	0	CVC	CVC	2	2	676	0.2	0.2	0	0	0	0	0	1	1			4.2		74.45	2	100	14	1.01	0.98305	3	1.01	1.01	185	0	0	0
1271	1	21	176.8	88	141	65.6	0	0	0	1	0	0	0	0	0	6096.6	0	SPC	SPC	6	6	855			0	0	0	0	0	0	0			3.4	0.03	111.6	1		11.3	0.55	0.75	1	0.55	0.49	143	1	0	0
1272	1	19	167.7	72	124	53.5	0	0	0	1	0	0	0	0	0	865.1	0	NP	NP	4	4	966			0	0	0	0	0	0	0			4.3		101.1	1	97	13.4	0.98	0.96	1	0.98	0.98	135	0	0	0
1273	1	26.3	166.5	70	139	72.8	0	0	0	1	0	0	0	0	0	4167.8	0	SPC	SPC	8	8	785			0	0	0	0	0	0	0			3.6	10.78	79.24	2	146	13.8	0.84	0.91	1	0.85	0.79	138	1	0	0
1274	1	35.1	181	86	142	115	0	0	0	1	0	0	1	0	0	4766.2	0	CNSC	RH	20	20	816			0	0	0	0	0	0	0			4.2	0.12	74.35	2	367	18.5	0.54	1.10374	3	0.78	0.54	225	0	0	0
1275	1	23.6	162.8	84	162	62.6	0	1	0	1	0	0	0	0	0	8155	0	IMG	IMG	15	15	100			0	0	0	0	0	0	0			3.9	18.69	79.85	2	292	13	0.7	0.91	1	0.8	0.7	362	0	0	1
1276	0	26	145.5	74	153	55	0	1	0	1	0	0	0	0	0	11983.6	0	IMH	RH	23	23	85			0	1	2	0	0	0	0			4	0.74	197.59	1	125	13.1	0.29	0.33	1	0.53	0.29	170	0	0	1
1277	1	23.9	174	76	148	72.4	0	0	0	1	0	0	0	0	0	5158	0	SPC	RH	20	20	271			0	0	0	0	0	0	0			4.2	1.35	75.81	2	113	11.3	1.01	0.93	1	1.07	0.76	166	1	0	1
1278	0	19	155	43	91	45.7	1	0	1	1	0	0	1	1	1	6091.7	0	CVC	CVC	3	3	662	0.2	0.2	0	0	0	0	0	1	1			3.7	0.01	92.99	1	245	10	0.51	0.62	2	0.58	0.51	137	0	0	1
1279	1	26	164.4	72	127	70.2	0	0	0	1	0	0	1	0	0	1777.3	0	IMN	IMN	8	8	916			1	0	0	0	0	0	0			3.3		15.48	4	102	10.5	3.45	3.95	1	4.02	3.44	186	0	0	0
1280	0	24.7	150.5	86	158	56	0	1	0	1	0	0	0	0	0	3796.1	0	RC	RC	3	3	718			0	0	0	0	0	0	0			3.7	8.29	58.5	3		13.1	0.71	0.95	1	0.71	0.71	200	1	0	0
1281	0	33	158	73	108	82.3	0	0	0	1	0	0	1	0	0	27055.3	0	IMI	IME	72	72.4	72	4.9	12.4	0	3	2	1	3	1	2	2	1	2.8	12.34	123.49	1	170	12.9	0.44	0.5	1	4.08	0.36	126	1	1	1
1282	0	27	147.6	46	119	58.9	0	0	0	1	0	0	0	0	0	2231.6	0	GS	GS	6	6	882			0	2	2	0	0	0	0			3.9	15.18	74.33	2	219	8.5	1.52	0.730487	3	1.52	1.34	118	0	0	0
1283	1	29.3	155.4	70	117	70.7	0	1	0	1	0	0	0	0	0	4187.5	0	JRC	JRC	13	13	880			0	0	0	0	0	0	0			4.3	4.8	53.72	3	152	11.6	0.95	1.36	1	1.26	0.95	165	1	0	0
1284	1	24.1	168	54	92	68	0	0	0	1	0	0	0	0	0	37689.4	0	IMI	IMI	72	72	90	8.8	8.8	0	0	0	0	0	1	1	2	1	2.9	5.94	15.71	4	80	13.1	2.25	3.9	1	3.26	0.38	69	1	0	1
1285	1	22.9	171	55	101	67	0	1	0	1	0	0	0	0	0	10302.6	0	GS	GS	15	15	691	2	2	0	0	0	0	0	1	1	2	1	3.8	15.79	70.38	2	226	14.5	0.85	1.04	1	1.09	0.8	147	1	0	1
1286	1	26.2	168.6	93	143	74.5	0	0	0	1	0	0	0	0	0	3716.4	0	SPC	SPC	3	3	762			0	0	0	0	0	0	0			4.7	6.91	78.46	2		15.8	0.79	1.01	1	0.79	0.79	203	1	0	0
1287	1	22	171.3	68	119	64.6	0	1	0	1	0	0	0	0	0	6101.7	0	RC	RC	7	7	966			0	0	0	0	0	0	0			3.9	3.7	106	1		13.6	0.81	0.75	1	0.83	0.79	179	1	0	0
1288	1	26.3	174	58	129	79.6	0	0	0	1	0	0	0	0	0	2867	0	RC	RC	7	7	499			0	0	0	0	0	0	0			3.8	6.98	52.5	3	229	12.7	1.47	1.3	1	1.53	1.11	141	1	0	1
1289	0	20.8	153	59	100	48.8	0	0	0	1	0	1	1	1	0	4191.4	0	CVC	CVC	14	14	165	0.6	2.9	0	0	0	0	0	1	2			2.9	8.18	63.24	2	378	10.1	0.95	0.86	1	0.95	0.68	99	0	0	1
1290	0	23.6	145.6	80	107	50	0	0	0	1	0	0	1	0	0	1171.2	0	IME	IME	7	7	693			0	0	0	0	0	0	0			3.8		48.84	3	226	10.7	0.67	1.13	1	0.67	0.63	145	0	0	0
1291	1	18.8	163	66	91	49.9	0	0	0	1	0	0	0	0	0	4929.7	0	GS	GS	13	13	942	1.5	1.5	0	0	0	0	0	1	1	2	1	3.6	8.95	74.48	2	138	9.8	1.2	1.01828	3	1.17	0.77	359	0	0	0
1292	0	20.5	150.6	76	125	46.6	0	1	0	1	0	0	0	0	0	2863.5	0	IMH	IMH	12	12	583			0	0	0	0	0	0	0			4.1		107.95	1	261	12.3	0.58	0.57	1	0.63	0.58	171	0	0	1
1293	0	23.1	159	59	116	58.4	0	0	0	1	0	0	0	0	0	4416.2	0	GS	GS	6	6	962			0	0	0	0	0	0	0			2.9	4.68	101.29	1	129	10.8	0.59	0.61	1	0.66	0.59	86	1	0	0
1294	1	26.8	163	78	155	71.2	0	1	0	1	0	0	0	0	0	5349	0	CNSC	RH	17	17	817			0	0	0	0	0	0	0			4.1	0.41	57.85	3	138	16.2	1.06	1.16	1	1.06	0.99	184	1	0	0
1295	1	23	171.1	60	105	67.4	0	1	0	1	0	0	1	0	0	13378.1	0	RC	RC	12	12	964	0.9	0.9	0	0	0	0	0	1	1	2	1	3.5	20.44	78.85	2	149	13.1	0.9	0.95	1	0.94	0.73	172	1	0	0
1296	1	27	170	75	143	77.9	0	0	1	1	0	0	0	0	0	2099	0	CNSC	CNSC	6	6	913			0	0	0	0	0	0	0			4.7		73.93	2	174	16.3	0.69	1.01	1	0.69	0.69	168	0	0	0
1297	0	24.2	158.1	91	168	60.5	0	0	0	1	0	0	0	0	0	968.7	0	CVC	CVC	2	2	770			0	0	0	0	0	0	0			4.5		124.46	1	129	11.1	0.44	0.49	1	0.44	0.44	161	0	0	0
1298	1	23.2	169.1	67	118	66.3	0	1	0	1	0	0	0	0	0	7809.3	0	GS	GS	11	11	647			0	0	0	0	0	0	0			3.5	0.02	104.08	1	195	12.4	0.61	0.73	1	0.65	0.47	119	1	0	0
1299	0	24.1	148.4	77	118	53.1	0	1	0	1	0	0	0	0	0	1026.3	0	OG	OG	2	2	970			0	0	0	0	0	0	0			3.6		84.61	2	209	10.5	0.48	0.69	1	0.48	0.48	128	0	0	0
1300	1	23.6	175	103	180	72.4	0	0	0	1	0	0	0	0	0	24841.1	0	CNSC	RH	50	50	806	17.4	17.4	0	0	0	0	0	1	1	3	2	4.2	5.29	73.88	2	232	14.5	0.99	1.07227	3	0.99	0.48	175	0	0	0
1301	1	21.2	174.6	74	128	64.7	0	1	0	1	0	0	0	0	0	7155.8	0	GS	GS	6	6	720			0	0	0	0	0	0	0			3.6		105.27	1		13.2	0.63	0.75	1	0.73	0.63	156	1	0	0
1302	1	26.2	169.3	80	129	75.2	1	0	0	1	0	0	0	0	0	823	0	CVC	CVC	2	2	957			0	0	0	0	0	0	0			4.4		86.11	2	167	13.8	0.91	0.89	1	0.91	0.91	127	0	0	0
1303	1	19.3	152	56	92	44.7	0	0	0	1	0	0	0	0	0	2470	0	RC	RC	9	9	319			0	0.5	1	0	0	0	0			2.6	6.07	157.87	1	99	9	0.5	0.51	1	0.65	0.5	86	0	0	1
1304	1	16	173.5	72	112	48.1	0	0	0	1	0	0	0	0	0	3102	0	GS	GS	12	12	948			0	1	2	0	0	0	0			3.5	1.12	65.82	2	88	7.6	1.49	1.13	1	1.54	1.2	137	0	0	0
1305	1	21.9	156	115	226	53.3	0	0	1	1	0	0	1	0	0	10186	0	CNSC	RH	40	40	124			0	0.5	1	0	0	0	0			4	3.71	74.36	2	117	12.6	1.19	0.953401	3	1.25	1	175	0	0	1
1306	1	22.4	165.5	74	119	61.4	0	0	0	1	0	0	1	0	0	4848.7	0	NP	NP	30	30	900			0	0	0	0	0	0	0			3.4	2.48	95.9	1	238	10.9	0.77	0.78	1	0.77	0.45	155	0	0	0
1307	1	22.9	167.4	89	157	64.1	0	1	0	1	0	0	0	0	0	18231.8	0	GS	GS	30	30	843			0	0	0	0	0	0	0			4.1	15.84	74.35	2	239	13.7	0.71	0.996855	3	1.07	0.55	148	1	0	0
1308	1	28.2	169.1	74	138	80.6	1	0	0	1	0	0	1	0	0	9283.1	0	CVC	CVC	5	5	893	0.2	0.2	0	0	0	0	0	1	1			4.8		102.83	1	170	14.7	0.55	0.77	1	0.89	0.55	156	0	0	0
1309	1	28.8	177.7	80	135	91	0	0	0	1	0	0	1	1	0	3479.9	0	CVC	CVC	7	7	756			0	1	2	0	0	0	0			3.8	0.44	74.52	2	451	20.6	1.24	1.08179	3	1.63	1	547	0	0	0
1310	1	24.4	158.9	58	97	61.5	0	0	0	1	0	0	1	0	0	1184.6	0	CVC	CVC	2	2	750			0	0	0	0	0	0	0			4.6		46.62	3	132	18.4	1.3	1.49	2	1.3	1.3	121	0	0	0
1311	0	23.5	148.1	64	131	51.5	0	0	0	1	0	0	0	0	0	1253.6	0	IMJ	IMJ	5	5	819			0	0	0	0	0	0	0			3.6	1.71	87.77	2	141	12.9	0.52	0.7	1	0.53	0.52	164	0	0	0
1312	0	26.2	147.3	85	146	56.8	0	1	0	1	0	0	0	0	0	2886.9	0	IMG	IMG	3	3	953			0	0	0	0	0	0	0			4		79.96	2	149	12.9	0.54	0.71	1	0.54	0.54	160	0	0	0
1313	1	23.7	161	61	97	61.4	1	0	0	1	0	0	1	1	0	5135.3	0	CVC	CVC	2	2	762	0.1	0.1	0	0	0	0	0	1	1			4.6		74.41	2	229	17	0.81	1.01909	3	0.81	0.81	124	0	0	0
1314	1	24.3	163.5	81	124	65	0	1	0	1	0	0	0	0	0	7857.1	0	RC	RC	7	7	889			0	0	0	0	0	0	0			4.5		50.4	3		11	1.69	1.4	1	1.69	1.49	133	1	0	0
1315	1	23.7	172	54	98	70.2	0	0	0	1	0	0	1	0	0	961.7	0	CVC	CVC	3	3	708			0	0	0	0	0	0	0			4.1		72.4	2	217	12.9	0.93	1.05	1	0.93	0.93	113	0	0	0
1316	1	20.8	161	62	124	54	0	0	0	1	0	0	1	0	0	7838.3	0	JRC	JRC	8	8	727			0	2	2	0	0	0	0			3.7	5.9	308.01	1	128	10.7	0.63	0.28	1	0.71	0.63	178	1	0	0
1317	1	16	161	63	104	41.5	0	0	0	1	0	0	0	0	0	2254.2	0	CNSC	CNSC	15	15	356			0	0	0	0	0	0	0			3.4		73.68	2	90	10.5	0.57	1.00478	3	0.57	0.57	148	0	0	1
1318	1	28.1	170.9	76	129	82.2	0	0	0	1	0	0	1	0	0	863	0	UR	UR	1	1	823			0	0	0	0	0	0	0			4.3		39.27	3	167	17.5	1.62	1.82	1	1.62	1.62	137	0	0	0
1319	0	23.6	147	86	155	51	0	0	0	1	0	0	0	0	0	9770.7	0	SPC	SPC	17	17	887			0	0	0	0	0	0	0			1.8	23.46	71.09	2		8.4	0.91	0.79	1	0.91	0.64	121	1	0	0
1320	0	20.4	145	65	132	42.8	0	0	1	1	0	0	1	1	0	10632.6	0	CNSC	CNSC	51	51	611			0	0	0	0	0	0	0			3.7	0.57	41.82	3	128	10.9	0.74	1.2	1	0.98	0.39	148	0	0	0
1321	1	16.5	164.4	72	112	44.7	0	0	0	1	0	0	0	0	0	2268.8	0	IME	IME	11	11	639			0	0	0	0	0	0	0			4	0.05	115.6	1	624	11	0.66	0.7	1	0.67	0.42	146	0	0	0
1322	0	20.8	165	65	83	56.6	0	0	0	1	0	0	1	0	0	24118.7	0	CVC	CVC	35	35	632	2.2	3.2	0	3	2	0	0	1	2	1	5	3.1	9.89	74.33	2	269	8.2	1.58	0.751083	3	2.8	0.7	72	1	0	0
1323	0	21.7	151.2	69	138	49.5	0	0	1	1	0	0	1	0	0	6121	0	CNSC	RH	27	27	758			0	0	0	0	0	0	0			4.3	1.19	74.45	2	178	14.2	0.56	0.751765	3	0.6	0.4	243	0	0	0
1324	0	33.3	157	73	135	82	0	0	0	1	0	0	0	0	0	1206.4	0	OG	OG	2	2	730			0	0	0	0	0	0	0			3.4		74.66	2	140	13.1	0.62	0.876007	3	0.62	0.62	290	0	0	0
1325	1	27.4	175.3	69	146	84.1	0	1	0	1	0	0	1	0	0	21311.5	0	IMG	IMG	67	67	67			0	3	2	0	0	0	0			3.6	16.57	93.52	1	214	13.2	0.62	0.79	1	2.4	0.2	125	0	1	1
1326	1	25.8	164	64	125	69.5	0	0	0	1	0	0	0	0	0	2264.4	0	CVC	CVC	1	1	963			0	0	0	0	0	0	0			4.6		74.34	2	132	14.1	0.71	0.989277	3	0.71	0.71	126	0	0	0
1327	0	30.8	151.8	60	118	71	0	0	0	1	0	0	1	0	0	2752.6	0	IMI	IMI	10	10	619			0	0	0	0	0	0	0			3.2	12.58	26.06	4	160	9.4	1.64	1.83	1	1.64	1.25	119	0	0	0
1328	0	24.5	164	65	139	65.8	0	0	1	1	0	0	1	1	0	6935.8	0	CVC	CVC	3	3	752	0.9	0.9	0	0	0	0	0	1	1			3.8		89.87	2	106	11.1	0.56	0.63	1	0.56	0.56	140	0	0	0
1329	0	22.6	153.8	77	102	53.5	0	0	0	1	0	0	0	0	0	2005.7	0	IMI	IMI	7	7	632			0	0	0	0	0	0	0			2.7	11.65	18.51	4	220	10.4	1.55	2.5	1	1.55	1.05	86	0	0	0
1330	1	27.6	164	103	210	74.1	0	0	1	1	0	0	1	0	0	16753	0	CNSC	RH	43	43	969	2.8	2.8	0	0.5	1	0	0	1	1	2	1	3.8	0.48	74.54	2	136	17.7	1.19	1.00288	3	1.27	0.98	224	0	0	0
1331	1	24.7	160.2	64	112	63.4	0	1	0	1	0	0	0	0	0	13882.4	0	IMH	IMH	33	33	181	1.8	1.8	0	0	0	0	0	1	1	3	2	3.7	16.96	121.48	1	146	12.3	0.7	0.64	1	0.7	0.47	132	1	0	1
1332	1	25.7	159.1	79	162	65.1	0	0	0	1	0	0	0	0	0	1810	0	UR	UR	6	6	960			0	0	0	0	0	0	0					91.26	1		14.2		0.82	1	0.81	0.81		1	0	0
1333	1	22.5	170	70	158	65	0	0	0	1	0	0	0	0	0	7509.1	1	EM	IMN	14	14	862	1.8	1.8	1	3	2	1	6	1	1	5	4	4.1	0.52	74.61	2	164	10.5	30.52	1.05509	3	30.52	9.33	196	0	0	0
1334	0	27	140	66	145	52.9	0	0	0	1	0	0	1	0	0	1212	0	RC	RC	5	5	345			0	1	2	0	0	0	0			3.3	3.12	19.29	4	100	11.3	2.96	2.37	1	3.48	2.96	137	0	0	1
1335	0	22.6	150	74	141	50.9	0	0	0	1	0	0	0	0	0	1908.7	0	CNSC	CNSC	1	1	833			0	0	0	0	0	0	0			4.2		61.78	2		11.9	0.65	0.89	2	0.65	0.65	228	0	0	0
1336	0	30.9	153.8	62	119	73	0	0	0	1	0	0	1	0	0	1478.2	0	IME	IME	9	9	812			0	0	0	0	0	0	0			4.5		84.02	2	267	13.9	0.74	0.7	1	0.74	0.68	144	0	0	0
1337	0	26.7	150	100	160	60	0	0	1	1	0	0	1	0	0	5362.5	0	CNSC	RH	19	19	847			0	0.5	1	0	0	0	0			4.2	0.34	95.54	1	117	13.6	0.79	0.61	1	0.84	0.78	145	0	0	0
1338	0	23.3	154.1	62	150	55.3	1	0	0	1	0	0	1	0	0	1643.6	0	CVC	CVC	1	1	776			0	0	0	0	0	0	0			4.3		59.4	3	129	10.7	0.89	0.9	2	0.89	0.89	149	0	0	0
1339	1	24.9	172	60	118	73.6	0	0	1	1	0	0	0	0	0	14601.1	0	CNSC	RH	39	39	953			0	0	0	0	0	0	0			3.7	0.8	32.91	3	88	11.9	1.74	1.98	1	1.97	1.29	163	0	0	0
1340	1	21.6	150.3	84	149	48.7	0	1	0	1	0	0	0	0	0	2056.1	0	IMG	IMG	3	3	743			0	0	0	0	0	0	0			4.2		74.52	2	102	13	0.46	0.972865	3	0.46	0.46	172	0	0	0
1341	1	23.9	163.6	64	159	64	0	0	0	1	0	0	1	1	0	1582.9	0	CVC	CVC	1	1	839			0	0	0	0	0	0	0			4		56.79	3	183	11.1	0.99	1.24	1	0.99	0.99	130	0	0	0
1342	1	22	166.4	79	157	61	0	0	0	1	0	0	0	0	0	4548.9	0	IMN	IMN	11	11	882			1	3	2	1	6	0	0			3.7	0.07	74.55	2	95	9.6	14.59	1.04071	3	14.59	8.73	172	1	0	0
1343	0	24.3	162	77	150	63.9	0	0	1	1	0	0	1	0	0	6031	0	CNSC	RH	24	24	924			0	0.5	1	0	0	0	0			4.3	2.97	74.36	2	305	14.2	1.05	0.773876	3	1.05	0.63	288	0	0	0
1344	0			62	105		0	0	0	1	0	0	0	0	0	4743	0	JRC	JRC	17	17	667			0	1	2	0	0	0	0			3.6	5.2	138.52	1	148	10.7	0.67	0.44	1	0.87	0.56	129	0	0	0
1345	1	21.9	160.6	95	146	56.4	0	0	0	1	0	0	0	1	0	2109.4	0	CVC	CVC	4	4	692			0	0	0	0	0	0	0			4.6		78.38	2	81	14.4	0.86	1	1	0.86	0.86	257	0	0	0
1346	0	22.2	159	82	140	56	0	0	0	1	0	0	0	0	1	9460.2	0	CVC	CVC	4	4	741	1.3	1.3	0	0	0	0	0	1	1			4.3		74.38	2	224	11.5	0.64	0.799727	3	0.86	0.64	157	0	0	0
1347	0			57	108		0	0	0	1	0	0	1	0	0	5275.5	0	IMG	GS	9	9	866			0	0	0	0	0	0	0			4.4	14.87	79.36	2	131	13.9	0.78	0.72	1	0.78	0.66	178	1	0	0
1348	1	19	162.9	100	150	50.3	0	1	0	1	0	0	0	0	0	15843.6	0	CNSC	OL	11	11	440	1	1	0	0	0	0	0	1	1	3	2	5	0.68	74.5	2	121	15.2	0.79	1.04873	3	0.81	0.45	169	1	0	1
1349	1	30	167.1	78	134	83.7	0	0	0	1	0	0	1	1	0	1602.5	0	CVC	CVC	1	1	759			0	0	0	0	0	0	0			4.2		38.7	3	105	10.9	2.01	1.77	1	2.01	2.01	98	0	0	0
1350	1			5	102		0	1	0	1	0	0	0	0	0	8385.8	0	GS	GS	8	8	487	0.7	0.7	0	0	0	0	0	1	1	2	1	3	12.64	85.01	2	172	8.6	0.68	0.86	1	0.7	0.48	145	1	0	1
1351	1	25.6	168.3	87	185	72.6	0	0	0	1	0	0	1	0	0	1246.9	0	CVC	CVC	2	2	931			0	0	0	0	0	0	0			4.8		59.38	3	347	14.5	1.01	1.19	1	1.05	1.01	195	0	0	0
1352	1			74	133		0	0	0	1	0	0	0	1	0	1337.2	0	CVC	CVC	2	2	673			0	0	0	0	0	0	0			4.6		109.05	1	115	15.6	0.63	0.69	1	0.63	0.63	182	0	0	0
1353	1	25.9	164.2	64	104	69.8	0	0	0	1	0	0	1	1	0	7021.7	0	CVC	CVC	2	2	797	0.4	0.4	0	0	0	0	0	1	1			4.4		92.14	1	148	15.8	0.67	0.83	1	0.67	0.67	186	0	0	0
1354	0	22.8	140.9	72	127	45.2	0	0	0	1	0	0	0	0	0	2591.6	0	IMG	IMG	4	4	790			0	0	0	0	0	0	0			2.9	3.54	38.82	3	111	11	1.08	1.28	1	1.08	1.06	120	0	0	0
1355	0	16.8	146	70	123	35.8	1	0	0	1	0	1	1	0	0	9533.2	0	CVC	CVC	4	4	926	1.5	1.9	0	0	0	0	0	1	2			4	0.07	157.51	1	168	12.3	0.44	0.39	1	0.44	0.44	96	0	0	0
1356	1	29	165.3	84	128	79.2	0	0	0	1	0	0	0	0	0	1721.8	0	CNSC	CNSC	4	4	735			0	0	0	0	0	0	0			4.4		81.32	2	488	16.3	0.67	0.93	2	0.67	0.67	286	0	0	0
1357	1	26.8	171	71	122	78.45	0	1	0	1	0	0	1	0	0	1500	0	UR	UR	2	2	756			0	0	0	0	0	0	0			4.7	0.06	47.68	3	98	14.5	1.39	1.45	1	1.39	1.39	123	1	0	0
1358	0	22.5	155	85	171	54	0	0	0	1	0	0	0	0	0	28379.7	0	RC	RC	92	92	93	19.5	19.5	0	1	2	0	0	1	1	1	5	3.3	15.2	74.38	2	106	12.4	0.42	0.745496	3	1.22	0.15	160	0	0	1
1359	1	24.1	170.8	81	144	70.3	0	1	0	1	0	0	0	0	0	6091.3	0	IMH	IMH	11	11	833			0	0	0	0	0	0	0			3.2	25.78	74.54	2	176	11	0.67	1.0001	3	0.67	0.46	145	1	0	0
1360	0	22.4	154.7	87	156	53.5	0	1	0	1	0	0	0	0	0	4283.1	0	GS	GS	8	8	752			0	0	0	0	0	0	0			3.8		94.49	1	152	11.6	0.52	0.65	1	0.8	0.52	86	0	0	0
1361	0	27.7	153.9	79	117	65.7	1	0	0	1	0	0	0	0	1	7519.8	0	CVC	CVC	3	3	784	1.8	1.8	0	0	0	0	0	1	1			4.4		74.41	2	335	12.2	0.6	0.746903	3	0.67	0.6	232	0	0	0
1362	1	21.9	168.9	56	123	62.5	1	1	0	1	0	0	1	0	0	1573.1	0	CVC	CVC	4	4	643			0	0	0	0	0	0	0			4.1		89.03	2	240	14.7	0.57	0.83	1	0.57	0.57	162	0	0	0
1363	0	24.9	160	77	153	63.7	0	0	0	1	0	0	0	0	0	4174.5	0	JRC	JRC	12	12	697			0	0	0	0	0	0	0			3	9.5	74.44	2	100	9	0.91	0.748347	3	0.91	0.45	83	1	0	0
1364	0	25.5	160	89	143	65.3	0	0	0	1	0	0	1	1	0	1293.4	0	CVC	CVC	2	2	883			0	0.5	1	0	0	0	0			4		74.37	2	230	12.2	1.03	0.754234	3	1.03	1.03	190	0	0	0
1365	0	20.4	159.8	70	98	52.1	0	1	0	1	0	0	0	0	0	491.5	0	IMG	IMG	3	3	317			0	0	0	0	0	0	0					262.46	1				0.27	1	0.33	0.33		0	0	1
1366	0	24.1	154	69	149	57.2	0	0	0	1	0	0	0	0	0	1504.6	0	IMG	IMG	4	4	881			0	0	0	0	0	0	0			3.6	17.32	92.29	1	142	11.8	0.48	0.64	1	0.48	0.46	142	0	0	0
1367	0	23.9	153	76	121	56	0	0	0	1	0	0	1	0	0	2865.1	0	RC	RC	7	7	793			0	0	0	0	0	0	0			3.6		74.34	2	265	12.8	0.67	0.76	1	0.91	0.55	193	0	0	0
1368	1	22	166.6	78	121	61.1	0	1	0	1	0	0	1	0	0	3530.2	0	IMG	IMG	3	3	488			0	0	0	0	0	0	0			3.1		74.42	2	95	9.7	0.9	0.996145	3	0.9	0.9	112	0	0	1
1369	1	27.7	174.8	86	133	84.6	0	0	0	1	0	0	0	0	0	7424.2	0	JRC	JRC	17	17	943			0	0	0	0	0	0	0			3.6	3.8	94.54	1	174	13.9	0.72	0.93	1	0.97	0.72	85	1	0	0
1370	1	21.6	168.7	28	101	61.6	0	0	1	1	0	0	1	0	0	2385.5	0	GC	GC	5	5	817			0	0	0	0	0	0	0			3.2	3.06	61.41	2		10	1.14	1.13	1	1.17	1.01	94	0	0	0
1371	0	28.8	160	97	176	73.8	0	0	0	1	0	0	0	0	0	1455.1	0	CNSC	CNSC	3	3	803			0	0	0	0	0	0	0			4.8		74.43	2	281	11.9	0.74	0.763042	3	0.74	0.74	198	0	0	0
1372	1	23.8	172	72	132	70.3	0	0	0	1	0	0	0	0	0	2629.7	0	IMN	UR	6	6	298			0	0	0	0	0	0	0			3.8	3.58	38.92	3	160	12.1	1.46	1.7	1	1.51	1.46	130	1	0	1
1373	0	22	149.4	79	122	49.2	0	0	0	1	0	0	0	0	0	2494.5	0	OL	OL	6	6	676			0	0	0	0	0	0	0			4.1		135.84	1			0.38	0.47	1	0.38	0.38	191	1	0	0
1374	1	39	155	83	137	93.8	0	0	1	1	0	0	1	0	0	2286.2	0	CNSC	CNSC	5	5	679			0	0	0	0	0	0	0			4.6		78.17	2	136	16.9	0.85	0.94	1	0.85	0.85	226	0	0	0
1375	0	22.6	152.6	78	133	52.6	0	1	0	1	0	0	0	0	0	1138.9	0	IMG	IMG	1	1	959			0	0	0	0	0	0	0			4.6		74.49	2	102	14.1	0.39	0.777021	3	0.39	0.39	228	0	0	0
1376	0	24.7	159.8	78	123	63	0	0	0	1	0	0	0	0	0	1337.8	0	OL	OL	7	7	915			0	0	0	0	0	0	0			4.4		74.48	2	315	11.6	0.6	0.764537	3	0.6	0.6	154	0	0	0
1377	1	24.4	160.6	38	76	62.9	0	0	0	1	0	0	0	0	0	2435.7	0	IMG	IMG	7	7	787			0	2	2	0	0	0	0			2.9		122.95	1	255	9.8	1.4	0.65	2	1.4	0.6	109	0	0	0
1378	1	24.2	159.4	78	127	61.6	0	1	0	1	0	0	0	0	0	12256.9	0	IMG	IMG	3	3	299			0	0	0	0	0	0	0					100.88	1		14	0.77	0.75	1	0.77	0.77		0	0	1
1379	1			63	156		0	0	0	1	0	0	0	0	0	4676.2	0	CVC	CVC	18	18	301	1.7	1.7	0	3	2	0	0	1	1			3.9	4.76	74.34	2	332	11.4	2.96	0.953649	3	3.13	1.11	205	0	0	1
1380	0	21.4	156.1	87	140	52.2	0	0	0	1	0	0	0	0	0	9060.7	0	JRC	JRC	10	10	789			0	0	0	0	0	0	0			3.3	12.11	92	1	103	8.3	0.46	0.64	1	0.59	0.42	119	1	0	0
1381	0	27.7	155	55	113	66.5	0	0	0	1	0	0	0	0	0	8402.9	0	RC	RC	6	6.2	6	5.7	5.7	0	1	2	0	0	1	1	1	5	2.8	23.66	54.87	3	187	11.1	1.63	0.96	1	1.83	0.67	110	0	1	1
1382	0	17.1	150.4	62	134	38.7	0	1	0	1	0	0	0	0	0	2742.7	0	OG	OG	10	10	72			0	0	0	0	0	0	0			2.4	4.42	114.87	1	158	5.7	0.42	0.52	1	0.56	0.42	115	0	0	1
1383	0	22.2	160	70	127	56.8	0	0	0	1	0	0	0	0	0	2584.7	0	IME	IME	9	9	963			0	0	0	0	0	0	0			4		82.22	2		11.5	0.63	0.7	1	0.63	0.63	157	1	0	0
1384	1	28.2	173	72	134	84.5	0	0	0	1	0	0	1	0	0	6005.3	0	JRC	JRC	9	9	721			0	0	0	0	0	0	0			4.5		83.26	2	200	15.1	0.65	0.89	2	0.96	0.5	128	1	0	0
1385	1	23.7	157	64	127	58.4	0	0	0	1	0	0	0	0	0	7785.4	0	CVC	CVC	3	3	74	0.6	0.6	0	0	0	0	0	1	1					30.14	3			1.7	2.06	1	1.7	1.7		0	0	1
1386	1	20.9	171.7	68	96	61.7	0	0	0	1	0	0	1	0	0	2738.1	0	GS	GS	6	6	137	0.7	0.7	0	0	0	0	0	1	1	2	1	3.5	13.31	145.52	1	99	14.3	0.31	0.55	1	0.49	0.29	96	0	0	1
1387	0	23.1	154.7	93	148	55.3	0	0	0	1	0	0	1	0	0	19651.2	0	CVC	CVC	10	10	666	1.1	1.1	0	0	0	0	0	1	1	2	1	4.3	0.03	100.45	1	169	12.9	0.43	0.59	1	0.61	0.42	141	1	0	0
1388	1	23.4	166	75	144	64.5	1	0	0	1	0	0	1	0	0	1335.4	0	CVC	CVC	2	2	680			0	0	0	0	0	0	0			4		52.09	3	167	12.8	1.25	1.33	1	1.25	1.25	135	0	0	0
1389	0	19.7	159.5	87	149	50	1	1	0	1	0	0	0	0	0	2464.5	0	IMG	GS	4	4	937			0	0	0	0	0	0	0			4.8		108.28	1	160	12.5	0.51	0.55	1	0.51	0.51	141	0	0	0
1390	1	16.1	166	115	134	44.4	0	0	1	1	0	0	0	0	0	3313.2	0	CNSC	CNSC	10	10	667			0	0	0	0	0	0	0			2.6	11.51	83.66	2		12.1	0.74	0.88	1	0.81	0.56	166	0	0	1
1391	1	20.5	178.1	65	106	65	0	0	0	1	0	0	0	0	0	1016.9	0	IME	IME	5	5	787			0	0	0	0	0	0	0			4.5		74.61	2	755	15.8	1.05	1.12278	3	1.05	0.66	282	0	0	0
1392	1	29.6	164	63	133	79.6	0	0	0	1	0	0	0	0	0	25429.5	0	CVC	IMI	43	43	808	3.6	3.6	0	2	2	0	0	1	1	2	1	3.3	3.05	74.38	2	100	11.6	1.51	0.988754	3	2.58	1.12	125	1	0	0
1393	1	27	166	85	150	74.5	0	0	0	1	0	0	1	0	0	4592.9	0	IMG	GS	7	7	893			0	0	0	0	0	0	0			4.7	0.35	74.57	2	135	14.6	0.87	1.03013	3	1.01	0.87	200	1	0	0
1394	1	20.9	167.3	90	145	58.6	0	0	0	1	0	1	1	0	0	1806.2	0	CVC	CVC	6	6	460	0.7	0.7	0	0	0	0	0	1	1			4.1	6.65	34.52	3	220	12.3	1.69	1.85	1	2.09	1.39	104	0	0	1
1395	1	25.3	162.5	64	134	66.9	0	1	0	1	0	0	1	0	0	445.2	0	UR	UR	1	1	633			0	0	0	0	0	0	0					60.34	2		14.5	1.12	1.16	2	1.12	1.12		0	0	0
1396	1	24	164	54	118	64.5	0	1	0	1	0	0	0	0	0	26505.8	0	GS	GS	31	31	317	0.7	2.3	0	1	2	0	0	1	2	2	1	2.4	21.73	56.47	3	76	10.4	1.74	1.24	1	1.74	0.73	66	1	0	1
1397	1	21.9	172.5	88	176	65.3	0	0	0	1	0	0	0	0	0	3026.9	0	OT	OT	2	2	897			0	0	0	0	0	0	0			4.6		74.33	2	111	12.9	0.68	1.01109	3	0.68	0.68	190	0	0	0
1398	1	17.5	159	69	128	44.3	0	0	0	1	0	0	1	0	0	2612.6	0	RC	RC	7	7	100			0	1	2	0	0	0	0			3.2	5.53	18.38	4	31	6.8	4.03	3.25	1	4.79	4.03	159	0	0	1
1399	1	23.4	163.8	90	151	62.8	0	1	0	1	0	0	1	0	0	8512.3	0	IMH	IMH	17	17	39			0	3	2	0	0	0	0			3.1	5.88	40	3	109	8.6	5.82	1.72	1	5.82	1.89	129	0	0	1
1400	1	24.7	168.5	70	115	70.2	0	0	0	1	0	0	1	0	0	2626.3	0	JRC	JRC	3	3	851			0	0	0	0	0	0	0			3.7		91.83	1		13.4	0.65	0.86	1	0.65	0.63	124	1	0	0
1401	0	27	155	54	98	64.8	0	0	0	1	0	0	1	0	0	5785.5	0	GC	GC	22	22.9	22			0	0	0	0	0	0	0			3.3	23.73	31.33	3	142	8.1	1.76	1.57	1	1.76	0.86	113	0	1	1
1402	0			65	118	62.6	0	0	0	1	0	0	0	0	0	12181.3	0	RC	RC	31	31	882	11.9	11.9	0	1	2	0	0	1	1	1	5	2.5	22.11	76.45	2	100	9.4	0.67	0.74	1	1.24	0.47	100	0	0	0
1403	1	24.4	161.2	88	154	63.35	0	1	0	1	0	0	1	0	0	12112.3	0	IMH	IMH	23	23	761			0	0	0	0	0	0	0			3.8		95.32	1	353	11.1	0.7	0.83	1	0.85	0.55	161	0	0	0
1404	0			67	115	60.2	0	0	0	1	0	0	1	0	0	1626.3	0	IMG	IMG	4	4	948			0	0	0	0	0	0	0			3.5	0.11	122.74	1	126	12.3	0.47	0.51	1	0.47	0.47	126	0	0	0
1405	0	23.9	156	99	166	58.2	0	0	0	1	0	0	0	0	0	16070.1	0	CNSC	RH	35	35	949	0.8	0.8	0	0	0	0	0	1	1	2	1	4.7	0.72	74.54	2	128	15.1	0.31	0.76018	3	0.45	0.28	197	1	0	0
1406	1	22.9	179.6	67	114	74	0	1	0	1	0	0	0	0	0	3081.7	0	GS	GS	6	6	299			0	0	0	0	0	0	0			4.4	6.28	86.37	2	112	12.7	1.12	1	1	1.12	0.92	219	1	0	1
1407	1	17.6	173	48	101	52.7	0	0	0	1	0	0	1	0	0	1908.2	0	IMG	IMG	6	6	128			0	0	0	0	0	0	0			3.3	6.78	86.25	2	109	10.6	0.86	0.83	1	0.86	0.79	119	0	0	1
1408	1	19.4	163.1	65	125	51.7	0	0	0	1	0	0	0	0	0	859.4	0	GC	GC	3	3	747			0	0	0	0	0	0	0			4	3.68	74.45	2	126	12.2	0.62	0.958436	3	0.7	0.62	170	0	0	1
1409	1	23.6	174.7	94	149	72.1	0	0	0	1	0	0	0	0	0	5006.1	0	SPC	SPC	6	6	691			0	0	0	0	0	0	0			3.5	15.83	85.01	2		13.3	0.73	0.9	1	0.79	0.73	148	1	0	0
1410	0	23.7	155.1	63	119	57.1	0	1	0	1	0	0	0	0	0	3717.5	0	IMG	IMH	10	10	129			0	0	0	0	0	0	0			3.3		74.44	2	277	6.6	0.59	0.761008	3	0.59	0.46	146	0	0	1
1411	0	25.6	161.9	65	132	67	0	0	0	1	0	0	0	0	0	600	0	DDC	DDC	2	2	629			0	0	0	0	0	0	0			4.5		74.43	2	235	12.1	0.54	0.750187	3	0.54	0.54	147	0	0	0
1412	0	38.2	156.4	85	154	93.5	0	1	0	1	0	0	1	0	0	3308.3	0	IMG	IMG	5	5	688			0	0	0	0	0	0	0			3.2		131.05	1	158	13.4	0.36	0.5	1	0.49	0.36	148	0	0	0
1413	1	16.1	175	51	101	49.2	0	0	0	1	0	0	0	0	0	17138.1	0	RC	RC	31	31	80	18.8	18.8	0	0	0	0	0	1	1	1	5	2.7	30	122.06	1	153	10.6	0.53	0.63	1	0.55	0.1	116	1	0	1
1414	0	19.6	142.7	64	143	39.9	0	1	0	1	0	0	0	0	0	6661.2	0	GS	GS	6	6	953			0	0	0	0	0	0	0			3.2	9.21	83.82	2		9.8	0.57	0.68	1	0.57	0.55	130	1	0	0
1415	1	31.8	171.5	78	150	93.6	0	0	0	1	0	0	1	0	0	1109.6	0	IMN	IMN	6	6	663			1	2	2	0	0	0	0			1.7	0.09	33.59	3	87	10.3	4.04	2.14	1	4.48	4.04	271	0	0	0
1416	1	26.9	159.6	57	116	68.4	0	1	0	1	0	0	1	0	0	4601.2	0	IMH	IMH	16	16	163			0	1	2	0	0	0	0			3.1	25.21	60.5	2	138	10.8	2.19	1.16	1	2.19	1.1	174	0	0	1
1417	1	25.6	165.2	47	87	69.8	0	1	0	1	0	0	1	0	0	27392.9	0	SPC	RH	64	64	123	4.4	18.2	0	1	2	0	0	1	4	3	2	3.9	0.81	68.05	2	134	9.4	1.98	1.05	1	1.98	0.34	165	1	0	1
1418	0	26.5	145	75	122	55.8	0	0	0	1	0	0	1	0	0	5734.1	0	GS	GS	8	8	88	0.9	0.9	0	1	2	0	0	1	1	2	1	4	21.77	32.71	3	80	13.9	1.49	1.5	1	2	1.35	160	1	0	1
1419	0	23.1	154	116	215	54.8	0	0	0	1	0	0	1	0	0	6531.9	0	CNSC	RH	29	29	654			0	0	0	0	0	0	0			4.3	0.16	74.51	2	135	12.7	0.52	0.764297	3	0.64	0.52	199	0	0	0
1420	0	29.7	153.7	90	150	70.2	0	0	0	1	0	0	0	0	0	2700.3	0	SPC	SPC	9	9	728			0	0	0	0	0	0	0			4	10.5	111.93	1		12.6	0.55	0.54	1	0.6	0.55		1	0	0
1421	1	25.4	165	65	130	69.1	0	0	0	1	0	0	0	0	1	18972.7	0	CVC	CVC	13	13	969	3.7	4.4	0	0	0	0	0	1	2			3.7	5.63	47.92	3	246	10	1.44	1.44	1	1.7	1.18	169	1	0	0
1422	0	28.1	147.9	55	105	61.4	0	0	0	1	0	1	1	0	0	1769.5	0	CVC	CVC	6	6	948	1.7	1.7	0	1	2	0	0	1	1			3.4	0.15	82.93	2	172	8.7	1.03	0.68	1	1.03	0.53	98	0	0	0
1423	1	23.6	169.9	88	137	68	0	0	0	1	0	0	1	0	0	1384.5	0	IME	IME	7	7	674			0	0	0	0	0	0	0			3.7		155.62	1	319	13.2	0.61	0.55	1	0.61	0.61	139	0	0	0
1424	0	27.8	150	71	139	62.5	0	1	0	1	0	0	0	0	0	681.1	0	IMG	IMG	3	3	412			0	0	0	0	0	0	0			4.2		46.9	3	96	13	0.78	1.13	2	0.78	0.78	150	0	0	1
1425	0			68	126		0	0	0	1	0	0	1	0	0	1187.3	0	IMG	IMG	2	2	797			0	0	0	0	0	0	0			3.7	18.68	74.36	2	147	11.3	0.87	0.761759	3	0.94	0.87	150	0	0	0
1426	0	16.6	153.5	66	105	39	0	1	0	1	0	0	0	0	0	4128.6	0	IMH	IMH	12	12	20			0	1	2	0	0	0	0			3.4		161.35	1	336	13.3	0.77	0.4	1	0.77	0.77	209	0	0	1
1427	0	23.9	156.6	98	169	58.6	0	0	1	1	0	0	1	0	0	3113.5	0	CNSC	CNSC	8	8	773			0	0	0	0	0	0	0			4.4	0.16	74.37	2	136	14.9	0.68	0.761639	3	0.75	0.68	135	0	0	0
1428	0	24.3	155	97	168	58.4	0	0	0	1	0	0	0	0	0	2462.9	0	CNSC	CNSC	10	10	822			0	1	2	0	0	0	0			4.7	0.13	74.47	2	140	12.9	0.99	0.743136	3	1.17	0.96	149	0	0	0
1429	1	21.5	157	77	157	53	0	0	0	1	0	0	1	0	0	2296.2	0	RC	RC	10	10	853			0	0	0	0	0	0	0			4.1	0.53	80.93	2	303	14.4	0.84	0.91	1	0.89	0.68	99	1	0	0
1430	0	26.7	148.9	79	159	59.3	0	0	0	1	0	0	1	0	0	2138.9	0	CNSC	CNSC	2	2	889			0	0	0	0	0	0	0			4.5		85.17	2		12.4	0.74	0.7	1	0.74	0.74	148	0	0	0
1431	1	28	166.9	72	113	78.1	0	1	0	1	0	0	0	0	0	8451.1	0	GS	GS	11	11	670			0	0	0	0	0	0	0			3.6	20.49	93.67	1	104	12.2	0.64	0.84	1	0.95	0.63	128	1	0	0
1432	0	25.9	162	90	134	68	0	0	0	1	0	0	0	0	0	5009.2	0	SPC	SPC	11	11	615			0	0	0	0	0	0	0			3.5	11.97	77.79	2	210	11.6	0.69	0.78	1	0.8	0.69	174	1	0	0
1433	0	23.1	158.4	86	146	58	0	1	0	1	0	0	0	0	0	7585.3	0	GS	GS	7	7	650			0	0	0	0	0	0	0			3.4	4.5	96.66	1		11.9	0.48	0.61	1	0.48	0.44	120	1	0	0
1434	1	21.2	172	75	158	62.7	0	0	1	1	0	0	1	0	0	4504	0	CNSC	CNSC	2	2	375			0	0	0	0	0	0	0			3.8		50.9	3	137	10.5	1.21	1.36	1	1.21	1.21	102	0	0	1
1435	0	24.7	156	79	134	60	0	1	0	1	0	0	1	0	0	7196.4	0	GS	GS	14	14	754			0	0	0	0	0	0	0			3.9	9.04	67.75	2		12	0.43	0.83	1	0.77	0.43	145	1	0	0
1436	0	24.2	157.2	72	113	59.9	0	0	0	1	0	0	0	0	0	743.6	0	OL	OL	4	4	686			0	0	0	0	0	0	0			4		74.51	2	92	12.1	0.55	0.756672	3	0.55	0.55	207	0	0	0
1437	0	22.4	157	52	92	55.1	0	0	0	1	0	0	0	0	0	1318.8	0	IME	IME	9	9	803			0	1	2	0	0	0	0			4.2	0.02	43.79	3	424	11.2	1.7	1.18	1	1.7	1.2	111	0	0	0
1438	1	29.6	163	105	176	78.7	0	0	1	1	0	0	0	0	0	48252.3	0	CNSC	CNSC	106	106	920	0.8	11.5	0	0	0	0	0	1	2	2	1	4.6	0.14	96.24	1	123	15.3	0.67	0.84	1	0.75	0.32	152	0	0	0
1439	0	21	150.3	95	135	47.5	0	1	0	1	0	0	1	0	0	2004.8	0	OG	OG	7	7	815			0	0	0	0	0	0	0			3.7		55.48	3	129	11.5	0.92	0.97	2	0.92	0.92	98	0	0	0
1440	1	18.7	162.7	87	165	49.5	0	0	0	1	0	0	1	0	0	6546.3	0	RC	RC	19	19	194	3.6	3.6	0	0	0	0	0	1	1	2	1	4.1	7.54	74.38	2	211	12.6	1.03	0.953164	3	1.09	0.77	139	0	0	1
1441	1	26	169	92	142	74.3	0	0	0	1	0	0	0	0	0	2674.2	0	SPC	SPC	5	5	955			0	0.5	1	0	0	0	0			4.3	1.17	129.31	1	149	16.2	0.54	0.69	1	0.93	0.54	267	1	0	0
1442	1	23.1	161.3	68	122	60	0	0	0	1	0	0	1	0	0	21470.6	0	OL	OL	6	6	784			0	0	0	0	0	0	0			4.3	0.07	81.09	2		11.8	1	0.89	1	1	1	155	1	0	0
1443	1	23.8	159.8	99	140	60.8	0	0	0	1	0	0	0	0	1	8211.1	0	CVC	CVC	4	4	912	0.5	0.5	0	0	0	0	0	1	1			4.3		74.46	2	174	15.9	1.05	1.001	3	1.05	0.84	153	0	0	0
1444	1	25.4	169	87	139	72.5	0	0	1	1	0	0	0	0	0	1167.9	0	CNSC	CNSC	3	3	693			0	0	0	0	0	0	0			4.3	0.03	71.97	2	139	13.3	0.81	1.02	1	0.81	0.81	94	0	0	0
1445	1	21.4	161.6	86	160	55.8	0	1	0	1	0	0	1	1	0	46549.4	1	UR	CVC	12	12.7	12	10.4	10.4	0	2	2	0	0	1	1	2	1	3.6		69.72	2	283	9	1.64	1	1	2.3	0.71	85	1	1	1
1446	0	23.4	154.7	85	150	56	0	0	0	1	0	0	1	0	0	1030.3	0	CVC	CVC	3	3	897			0	0	0	0	0	0	0			4.8		74.49	2	172	14.4	0.63	0.74966	3	0.63	0.63	250	0	0	0
1447	0	19.4	153	69	123	45.4	0	0	0	1	0	0	1	0	0	1944.5	0	RC	RC	10	10	668			0	0	0	0	0	0	0			3.6	1.7	84.35	2	140	12.3	0.16	0.66	1	0.61	0.16	153	0	0	0
1448	1	19.8	168.3	66	101	56	0	1	0	1	0	0	0	0	0	2712.9	0	IMH	IMH	8	8	283			0	0	0	0	0	0	0			2.7	2.09	113.91	1	163	9.2	0.77	0.68	1	0.77	0.58	115	0	0	1
1449	1	18.8	168	48	121	53.1	0	0	0	1	0	0	1	0	0	4253.6	0	GC	RH	33	33	534			0	0.5	1	0	0	0	0			3.7	10.53	114.11	1	189	9.8	0.9	0.65	1	0.94	0.83	136	0	0	1
1450	1	20.8	172.3	55	131	61.8	0	1	0	1	0	0	0	0	0	3050.4	0	IMG	IMG	2	2	951			0	0	0	0	0	0	0			3.8		39.13	3	258	8.6	1.73	1.7	1	1.73	1.73	157	0	0	0
1451	1	27.5	162.9	83	137	73	0	1	0	1	0	0	0	0	0	1754.3	0	IMG	IMG	6	6	962			0	0	0	0	0	0	0			4.2		93.08	1	349	15.5	0.75	0.85	1	0.75	0.75	204	0	0	0
1452	1	25.6	167.1	68	131	71.6	0	0	1	1	0	0	1	0	0	2186.7	0	IME	IME	9	9	795			0	0	0	0	0	0	0			4	0.08	73.47	2	153	14.8	0.99	1.01	1	0.99	0.99	134	0	0	0
1453	0	28.1	151.1	100	157	64.1	0	0	0	1	0	0	0	0	0	5686.8	0	JRC	JRC	10	10	727			0	0	0	0	0	0	0			3.6	2.79	101.85	1	143	10.8	0.37	0.58	1	0.54	0.37	209	1	0	0
1454	0	25.2	157	81	157	62	0	0	0	1	0	0	0	0	0	5835.9	0	GS	GS	10	10	702	1.3	1.3	0	2	2	0	0	1	1	2	1	4.3	7.3	74.33	2	184	14.5	0.98	0.752794	3	1.57	0.59	171	0	0	0
1455	1			66	107	56.4	0	0	0	1	0	0	0	0	1	8824.4	0	CVC	CVC	8	8	698	1.9	1.9	0	0	0	0	0	1	1	2	1	4.4	8.12	74.42	2	200	16.4	0.91	1.09769	3	0.91	0.34	189	0	0	0
1456	0	23	145.1	70	143	48.4	0	0	0	1	0	0	0	0	0	2336.7	0	GS	GS	4	4	910			0	0	0	0	0	0	0			3.5	5.17	104.58	1	226	13.4	0.66	0.56	1	0.66	0.66	164	1	0	0
1457	0	24.6	160	109	214	63	0	0	0	1	0	0	0	0	0	2086.2	0	CNSC	CNSC	2	2	736			0	0	0	0	0	0	0			4.6		74.32	2	173	12.6	0.51	0.734971	3	0.51	0.51	143	0	0	0
1458	1	19	166.5	71	115	52.7	0	0	0	1	0	0	0	0	0	1402.9	0	IMG	IMG	3	3	681			0	0	0	0	0	0	0			3.8	6.61	95.29	1	114	10.6	0.84	0.82	1	0.84	0.84	101	0	0	0
1459	1			90	163		0	0	0	1	0	0	0	0	0	6644.4	0	GS	GS	14	14	911			0	0	0	0	0	0	0			3.3	3.16	73.81	2	66	14.4	0.87	0.957589	3	0.88	0.65	141	1	0	0
1460	0	28.1	150.3	68	130	63.4	0	0	0	1	0	0	0	0	0	3456.4	0	CVC	CVC	10	10	927	2.5	2.5	0	0.5	1	0	0	1	1			3.8	0.84	74.5	2	228	11.6	0.7	0.756752	3	1.05	0.67	214	0	0	0
1461	1	23.1	168.7	72	144	65.8	0	0	0	1	0	0	1	0	0	1043.7	0	IMG	IMG	1	1	798			0	0	0	0	0	0	0			4.2		97.23	1	100	12.2	0.52	0.78	2	0.52	0.52	129	0	0	0
1462	0	26	154.9	73	133	62.3	0	0	0	1	0	0	0	0	0	1026.9	0	OL	OL	7	7	871			0	0	0	0	0	0	0			4.4		63.32	2	80	12.8	0.99	0.88	1	0.99	0.99	143	0	0	0
1463	0	24.6	154	50	82	58.4	0	0	0	1	0	0	1	0	0	17698.9	0	CVC	CVC	10	10	652	0.7	0.7	0	0.5	1	0	0	1	1	1	5	4.4	7.62	100.71	1	105	12.4	0.78	0.6	1	0.84	0.56	252	1	0	0
1464	1	29.2	164.1	66	116	78.7	0	1	0	1	0	0	0	0	0	5092.4	0	UR	UR	8	8	783			0	0	0	0	0	0	0			4.6	1.06	43.33	3	150	13.9	1.3	1.56	1	1.38	1.09	153	1	0	0
1465	1	21.3	169.8	73	122	61.5	0	1	0	1	0	0	0	0	0	266.5	0	IMH	IMH	2	2	190			0	0	0	0	0	0	0					118.53	1				0.73	1	0.55	0.55		0	0	1
1466	1	19.3	163	55	90	51.3	0	1	0	1	0	0	0	0	0	9305.8	0	IMN	IMN	15	15	65			0	3	2	0	0	0	0			2.9	5.85	52.12	3	198	11.1	4.51	1.32	1	4.51	1.32	61	0	0	1
1467	1	23.3	160.9	69	105	60.4	0	0	0	1	0	0	0	0	0	6408.2	0	JRC	JRC	9	9	826			0	0	0	0	0	0	0			3.2	1.5	129.62	1	102	11.8	0.38	0.63	1	0.61	0.36	138	1	0	0
1468	0	21.6	141.5	60	110	43.3	0	0	0	1	0	0	0	0	0	6935.8	0	CVC	RH	53	53	951			0	2	2	0	0	0	0			3.4	0.92	304.54	1	225	9.6	0.57	0.23	1	0.58	0.29	166	0	0	0
1469	1	22.1	166.1	58	109	61	1	0	0	1	0	0	1	0	0	5658.3	0	CVC	CVC	1	1	949	0.3	0.3	0	1	2	0	0	1	1					74.45	2			1.15	1.00394	3	1.31	1.15		0	0	0
1470	1	27.8	177	87	141	87	0	0	0	1	0	0	0	0	0	924.2	0	JRC	JRC	2	2	937			0	0	0	0	0	0	0					113.34	1			0.59	0.74	1	0.59	0.59		1	0	0
1471	0	31.9	148.7	80	120	70.5	0	1	0	1	0	0	1	0	0	2808	0	IMG	IMG	8	8	855			0	0	0	0	0	0	0			3.9		74.48	2	177	13.1	0.44	0.777098	3	0.67	0.44	150	0	0	0
1472	1	22.6	170	76	136	65.4	0	0	0	1	0	0	1	0	0	16518.3	0	CVC	CVC	4	4	246	0.8	0.8	0	0	0	0	0	1	1	2	1	2.8	24.26	70.94	2	129	8.1	0.85	1.02	1	0.85	0.71	91	1	0	1
1473	1	23.2	169.1	61	115	66.4	0	0	0	1	0	0	1	0	0	5860.3	0	JRC	JRC	11	11	841			0	0	0	0	0	0	0			3.2	1.5	58.33	3	96	9.7	0.98	1.2	1	1.29	0.98	138	1	0	0
1474	0	30.2	146.6	77	122	65	0	0	0	1	0	0	0	0	0	5591.9	0	JRC	JRC	9	9	849			0	0	0	0	0	0	0			3.4	1.02	49.14	3	103	10.6	0.78	1.08	1	0.96	0.78	115	1	0	0
1475	0	27.3	141.8	68	126	54.9	1	0	0	1	0	0	1	0	0	1246	0	CVC	CVC	6	6	634			0	0	0	0	0	0	0			4.1	0.05	52.21	3	153	11.6	1.04	1.02	1	1.15	1.04	149	0	0	0
1476	1	21.4	163.7	76	129	57.3	0	0	0	1	0	0	0	0	0	4209.8	0	CVC	CVC	2	2	778	0.3	0.3	0	0	0	0	0	1	1			4.2		70.03	2	132	13.9	0.77	1.05	2	0.77	0.77	101	0	0	0
1477	1	26.7	164	102	147	71.8	0	1	0	1	0	0	0	0	0	12353.9	0	CNSC	CNSC	13	13	630	0.9	0.9	0	0	0	0	0	1	1	2	1	4.5	5.07	74.33	2	95	16.1	0.94	1.04705	3	0.94	0.64	159	1	0	1
1478	1			72	121		0	1	0	1	0	0	1	0	0	851.1	0	IMH	IMH	1	1	332			0	0.5	1	0	0	0	0					179.3	1				0.51	1	0.65	0.65		0	0	1
1479	1	22.1	174.6	72	142	67.3	0	1	0	1	0	0	0	0	0	2914.8	0	GS	UR	8	8	257			0	2	2	0	0	0	0			3.7	2.7	74.38	2	165	10.1	1.85	0.953148	3	1.96	1.85	160	1	0	1
1480	0	19.8	144	72	157	41	0	0	0	1	0	0	0	0	0	6075.5	0	GS	GS	17	17	165	0.6	0.6	0	0	0	0	0	1	1	2	1	3.6	2	74.45	2	143	9.5	0.49	0.738518	3	0.51	0.22	165	0	0	1
1481	0	22.3	155	59	119	53.5	0	0	0	1	0	1	1	1	0	14850.9	0	CVC	CVC	28	28	668	0.1	4.9	0	2	2	0	0	1	3			3.2	10.87	68.54	2	153	11.2	1.41	0.79	1	2.14	0.43	200	0	0	0
1482	0	36.3	149.2	90	191	80.9	0	1	0	1	0	0	0	0	0	7637.2	0	GS	GS	17	17	826			0	0	0	0	0	0	0			3.9	10.11	20.53	4	243	11.7	1.27	2.28	1	1.27	0.88	236	1	0	0
1483	1	24	168	62	116	67.8	0	0	0	1	0	0	1	0	0	380.7	0	IMG	IMG	2	2	848			0	0	0	0	0	0	0			4.5		46.3	3	73	12.9	1.1	1.48	1	1.1	1.1	122	0	0	0
1484	1	25.4	182.7	102	151	84.8	0	1	0	1	0	0	0	0	0	5148.3	0	IMG	IMG	3	3	904			0	0	0	0	0	0	0			4.6		64.62	2	173	15.7	1.01	1.17	2	1.01	1.01	185	0	0	0
1485	1	19.8	164	98	161	53.3	0	0	1	1	0	0	1	0	0	28796.8	0	CNSC	RH	56	56	62	12.8	26.1	0	1	2	0	0	1	2	3	2	3.9	17.16	74.33	2	128	15.2	1.18	0.961881	3	1.86	0.79	200	0	0	1
1486	1			104	137	56.8	0	0	0	1	0	0	0	0	0	54206.4	1	IMH	IMH	25	25.3	25	10	19	0	3	2	0	0	1	3	1	5	4	30	74.54	2	199	9.9	0.71	1.04086	3	3.67	0.48	212	0	1	1
1487	1	18.2	170.8	82	132	53	0	0	0	1	0	0	0	0	0	29809.5	0	SPC	RH	56	56	728	14.8	14.8	0	0.5	1	0	0	1	1	3	2	4.1	1.06	155.6	1	152	14.1	0.48	0.53	1	0.76	0.1	182	0	0	0
1488	0	24.4	148	80	181	53.4	1	0	0	1	0	0	1	0	0	3514.9	0	CVC	CVC	5	5	625	0.9	0.9	0	1	2	0	0	1	1			4.5		74.45	2	119	12	1.27	0.7354	3	1.27	1.05	294	0	0	0
1489	1	25.6	170	86	125	73.9	0	0	0	1	0	0	0	0	0	13564.4	0	IMG	GS	24	24	912			0	0	0	0	0	0	0			3.1	22.18	73.98	2	142	11.9	0.77	0.97	1	0.86	0.42	89	1	0	0
1490	1	26.7	153	65	145	62.6	0	0	0	1	0	0	0	0	0	7030.1	0	CNSC	CNSC	2	2	735			0	0	0	0	0	0	0			3.7	0.33	74.46	2	83	13.9	1	1.00101	3	1.08	1	147	0	0	0
1491	0	25.3	149.9	62	108	56.8	0	1	0	1	0	0	1	0	0	8901.5	0	GS	GS	10	10	705	0.6	0.6	0	0	0	0	0	1	1	2	1	3.3	4.26	75.22	2		9.1	0.71	0.74	1	0.89	0.63	117	1	0	0
1492	1	23	173.5	73	118	69.3	0	0	0	1	0	0	0	0	0	334.1	0	RC	RC	1	1	757			0	0	0	0	0	0	0			4.2		74.59	2	159	12.3	0.62	1.03318	3	0.62	0.62	116	0	0	0
1493	0	17.2	163.3	55	140	45.8	0	0	0	1	0	0	0	0	0	6440.8	0	RC	RC	27	27	877			0	0	0	0	0	0	0			3.3	17.72	71.66	2	180	12.1	0.47	0.77	1	0.67	0.39	150	0	0	0
1494	1	23.2	175.4	78	138	71.3	0	1	0	1	0	0	0	0	0	6575	0	IMH	CNSC	15	15	61			0	0.5	1	0	0	0	0			4.2	0.08	114	1	304	13.1	0.92	0.7	1	0.92	0.74	164	0	0	1
1495	1	25.2	162.4	103	202	66.4	0	0	0	1	0	0	1	0	0	2677.6	0	IMN	IMN	7	7	699			1	1	2	0	0	0	0			3.2	0.16	8.46	5	262	12.2	9.2	7.01	1	10.67	9.2	206	1	0	0
1496	1	27	166.1	70	112	74.5	0	0	0	1	0	0	1	0	0	1769.4	0	IMG	IMG	6	6	752			0	0	0	0	0	0	0			2.9	0.05	67.8	2	323	10.6	0.7	1.13	1	0.93	0.7	114	1	0	0
1497	0	24.4	144.1	46	102	50.7	0	0	0	1	0	0	1	0	0	764	0	GC	GC	4	4	792			0	0	0	0	0	0	0			4.1		73.65	2	150	10	0.51	0.751911	3	0.6	0.51	108	0	0	0
1498	1	20.7	172.9	57	93	61.9	1	0	0	1	0	0	0	0	0	983.7	0	CVC	CVC	2	2	771			0	0	0	0	0	0	0			4.7		118.29	1	92	14.2	0.64	0.7	1	0.64	0.64	183	0	0	0
1499	0	23.6	155	99	185	56.7	0	0	0	1	0	1	1	0	0	1292.7	0	CVC	CVC	4	4	915	0.8	0.8	0	0	0	0	0	1	1			4	0.1	46.75	3	243	11.7	0.8	1.11	2	1.38	0.8	188	0	0	0
1500	0	24.9	137.4	62	108	47	0	0	0	1	0	0	0	0	0	1926.7	0	JRC	JRC	10	10	934			0	0	0	0	0	0	0			3.9	5.88	88.93	2	83	11.5	0.5	0.64	1	0.67	0.5	159	1	0	0
1501	1	22.8	171.4	57	142	67.1	0	0	0	1	0	0	0	0	0	4702.2	0	SPC	SPC	9	9	631			0	0	0	0	0	0	0			3.3	20.53	100.77	1		11.6	0.42	0.76	1	0.93	0.42	147	1	0	0
1502	1	25.8	162.7	77	136	68.4	0	1	0	1	0	0	1	0	0	3075.4	0	IMI	GS	17	17	855			0	0	0	0	0	0	0			3.4	22.93	66.41	2	112	11.6	1.09	1.07	1	1.11	0.87	163	0	0	0
1503	0	24.7	151.9	61	133	57	0	1	0	1	0	0	0	0	0	390.3	0	IMH	IMH	1	1	306			0	0	0	0	0	0	0					83.35	2				0.69	1	0.7	0.7		0	0	1
1504	1	27.5	163.7	60	137	73.8	0	1	0	1	0	0	0	0	0	11150.2	0	IMG	GS	19	19	877			0	0	0	0	0	0	0			3.4	1.96	65.58	2	164	13.2	0.85	1.1	1	0.85	0.6	97	1	0	0
1505	1	25.7	159	52	105	65	0	0	0	1	0	0	0	0	0	22570.4	0	GS	CVC	28	28	807	0.8	0.8	0	0.5	1	0	0	1	1	2	1	3	3.11	92.87	1		10.4	0.75	0.82	1	1.07	0.5	117	1	0	0
1506	0	20.1	158	64	117	50.3	0	0	0	1	0	0	1	0	0	1280.2	0	IMI	IMI	9	9	670			0	0.5	1	0	0	0	0			4.6	0.32	74.37	2	104	13	0.7	0.757908	3	0.96	0.7	222	0	0	0
1507	1	21.8	170	78	106	63	0	0	0	1	0	0	0	0	0	5314.9	0	SPC	SPC	9	9	916			0	0	0	0	0	0	0			3.4	10.32	76.07	2	129	12.5	0.77	0.98	1	0.97	0.77	104	1	0	0
1508	1	21	154.2	0	103	49.9	0	0	0	1	0	0	1	0	0	26300.3	1	IMN	IMN	38	38	83	5.9	6.5	0	1	2	1	8	1	2	1	5	3.2	6.78	21.97	4	258	9.1	4.46	2.79	1	4.46	1.08	124	1	0	1
1509	0	22.5	157.7	51	112	56	0	0	0	1	0	0	1	0	0	2097.9	0	CVC	CNSC	6	6	719			0	0.5	1	0	0	0	0			4.3	0.02	98.63	1	108	11.6	0.68	0.58	1	0.84	0.68	147	0	0	0
1510	0	29.8	151.9	85	146	68.8	0	0	0	1	0	0	1	0	0	10194.4	0	JRC	JRC	14	14	691			0	0.5	1	0	0	0	0			3.8	7.01	84.35	2	130	9.4	0.65	0.69	1	0.93	0.57	147	1	0	0
1511	0	25.2	153	82	154	58.9	0	0	0	1	0	0	0	0	0	5253.4	0	JRC	JRC	8	8	796			0	0	0	0	0	0	0			3.7	3.25	100.45	1	145	11.5	0.41	0.59	1	0.65	0.41	139	1	0	0
1512	1	24.7	175.9	79	143	76.5	0	1	0	1	0	0	0	0	0	3764.7	0	RC	RC	3	3	890			0	0	0	0	0	0	0			3.9	3.15	76.5	2		13.8	0.91	0.97	1	0.91	0.91	164	1	0	0
1513	1	28	181.1	62	129	91.9	0	0	0	1	0	0	0	0	0	1342.3	0	JRC	JRC	3	3	875			0	0	0	0	0	0	0			4.5		86.8	2	128	13.7	0.55	0.94	1	0.98	0.55	168	1	0	0
1514	1	25.4	173.5	99	175	76.5	0	0	0	1	0	0	1	0	0	8564	0	IMN	IMN	15	15	684			0	2	2	0	0	0	0			1.9	0.88	40.13	3	149	12.1	3.23	1.72	1	4.73	1.4	461	0	0	0
1515	0	26.8	143.7	81	156	55.3	0	1	0	1	0	0	0	0	0	6789.8	0	GS	GS	7	7	895			0	0	0	0	0	0	0			3.2	7.89	116.5	1		12	0.55	0.51	1	0.63	0.55	144	1	0	0
1516	0			84	174		0	1	0	1	0	0	0	0	0	9107.9	0	IMG	GS	16	16	957			0	0	0	0	0	0	0			4		74.51	2	130	7.9	0.68	0.756642	3	0.93	0.5	188	1	0	0
1517	1	19.6	167	68	110	54.6	0	0	0	1	0	1	1	0	0	3086.7	0	CVC	CVC	7	7	90			0	0	0	0	0	0	0			3.3	7.65	32.04	3	150	10.1	2.08	1.99	1	2.08	1.75	178	0	0	1
1518	1	25.7	171.4	73	115	75.4	0	0	0	1	0	0	0	1	0	4846.9	0	CVC	CVC	1	1	949	0.1	0.1	0	0	0	0	0	1	1			4.2		76.16	2	51	14.9	0.75	0.99	1	0.75	0.75	91	0	0	0
1519	1	25.7	164.2	64	110	69.3	0	1	0	1	0	0	1	0	0	3284	0	GS	GS	3	3	841			0	0	0	0	0	0	0			2.7	0.16	76.05	2	283	9	1.16	1	1	1.16	1.16	112	0	0	0
1520	1	27.4	158.3	68	118	68.6	0	0	0	1	0	0	1	0	0	3159	0	GS	GS	3	3	707			0	0	0	0	0	0	0			4	8.64	76.28	2	266	11.6	0.87	1.01	2	0.87	0.67	153	1	0	0
1521	0			53	129		0	0	0	1	0	1	1	0	0	2925.9	0	CVC	CVC	5	5.4	5			0	2	2	0	0	0	0			2.4	5.82	36.28	3	278	9.6	1.55	1.36	1	3	1.55	94	0	1	1
1522	0			85	170		1	0	0	1	0	0	1	0	0	3945.5	0	CVC	CVC	1	1	684	0.2	0.2	0	0	0	0	0	1	1			4.1		61.11	2	262	12.4	0.72	0.89	1	0.72	0.72	108	0	0	0
1523	0	22.4	164	52	96	60.3	0	0	0	1	0	0	0	0	0	1894.6	0	IMG	IMG	1	1	24			0	0	0	0	0	0	0			2.9	1.41	95.27	1	158	7.2	0.42	0.61	1	0.42	0.42	87	0	0	1
1524	0	25.3	151	75	132	57.6	1	0	0	1	0	0	0	0	0	5198	0	CVC	CVC	1	1	950	0.2	0.2	0	0	0	0	0	1	1			3.9		74.33	2	288		0.68	0.774067	3	0.84	0.38	104	0	0	0
1525	0	23.2	158.1	67	148	58	0	0	0	1	0	0	0	0	0	11019.2	0	JRC	JRC	15	15	789			0	0	0	0	0	0	0			3.7	3.62	80.88	2	116	11.4	0.75	0.71	1	0.82	0.43	129	1	0	0
1526	1	26.8	164.5	92	140	72.4	0	0	0	1	0	0	0	0	0	10901.3	0	CVC	CVC	4	4	896	1	1	0	0	0	0	0	1	1			4.3	0.17	74.47	2	123	14.3	0.82	1.02795	3	1	0.79	227	0	0	0
1527	0	22.6	155.7	80	133	54.7	0	0	0	1	0	0	0	0	0	5252.3	0	JRC	JRC	8	8	852			0	0	0	0	0	0	0			3.3	2.98	110.56	1	140	10	0.33	0.53	1	0.58	0.33	92	1	0	0
1528	0	25.4	167.1	71	141	70.9	0	0	0	1	0	0	0	0	0	5375.5	0	SPC	SPC	9	9	826			0	0	0	0	0	0	0			3.8	16.82	74.65	2		11.3	0.51	0.78	1	0.56	0.51	139	1	0	0
1529	0			77	122		0	0	0	1	0	0	0	0	0	2143.7	0	SPC	SPC	4	4	910			0	0	0	0	0	0	0			3.5	12.52	52.05	3		12.6	0.87	1.06	1	0.9	0.87	218	1	0	0
1530	0	27.2	158	63	136	68	0	0	0	1	0	0	0	0	0	18634	0	SPC	SPC	101	101	965			0	0	0	0	0	0	0			3	30	95.2	1	156	12.3	0.62	0.63	1	0.76	0.42	139	1	0	0
1531	1	19	165	79	128	51.6	0	0	0	1	0	0	0	0	0	1147.5	0	IMG	IMG	3	3	89			0	0	0	0	0	0	0			4.2		74.41	2	361	11.8	0.63	1.04242	3	0.63	0.63	179	0	0	1
1532	0	24.4	163	59	132	64.7	0	1	0	1	0	0	1	0	0	5110.1	0	IMH	IMH	26	26	213			0	1	2	0	0	0	0			3.6		219.23	1	153	13.2	0.53	0.3	1	0.58	0.19	190	0	0	1
1533	1	22.2	168	56	110	62.7	0	1	0	1	0	0	0	0	0	16269.4	0	SPC	RC	18	18	971	0.8	0.8	0	0	0	0	0	1	1	2	1	4	1.16	93.73	1	175	12.7	0.77	0.82	1	0.9	0.63	151	1	0	0
1534	0	29.2	146.6	46	120	62.8	0	0	0	1	0	0	1	0	0	3882.1	1	EM	GC	6	6	871	1.6	1.6	0	2	2	0	0	1	1	5	4	3.9		82.09	2	251	9.2	2.34	0.68	2	1.74	0.73	148	0	0	0
1535	1	26.8	172.3	98	175	79.5	0	0	0	1	0	0	1	0	0	4126.6	0	IMN	IMN	11	11	352			1	2	2	1	4	0	0			2.2	0.74	14.78	4	144	8.5	9.48	4.36	1	10.21	6.92	215	1	0	1
1536	1			55	96	52.7	0	0	0	1	0	1	1	0	0	207156	0	RC	TS	101	101.7	101	2.4	65.8	0	1	2	0	0	1	4	2	1	3.5	0.08	78.91	2	62	12.7	1.16	0.96	1	1.86	0.38	117	0	1	1
1537	0	24.5	157.8	89	141	61	0	0	0	1	0	0	0	0	0	13986.6	0	CVC	CVC	9	9	749	0.8	0.8	0	1	2	0	0	1	1	2	1	4.4	0.03	112.77	1	77	13.8	0.46	0.62	1	1.06	0.38	164	1	0	0
1538	1			64	119		0	0	0	1	0	0	0	0	0	1868.3	0	CVC	CVC	2	2	735			0	0	0	0	0	0	0			4.3		62.86	2	97	13.2	1	1.15	1	1	1	140	0	0	0
1539	1	20.4	168	70	132	57.6	0	1	0	1	0	0	0	0	0	8233.7	0	IMG	IMG	14	14	310			0	0	0	0	0	0	0			3.3	4.08	45.81	3	432	8.9	1.35	1.49	1	1.51	1.12	133	0	0	1
1540	1	20.8	174	64	100	62.9	0	0	1	1	0	0	0	0	0	4982	0	GC	GC	18	18	837			0	0	0	0	0	0	0			4.7	0.97	79.33	2	89	15.6	0.96	0.94	1	0.86	0.73	154	1	0	1
1541	0	36.2	170	74	124	104.5	0	0	0	1	0	0	0	0	0	517.2	0	OG	OG	3	3	831			0	0	0	0	0	0	0			3.1		162.85	1	117	11	0.32	0.43	2	0.32	0.32	177	0	0	0
1542	1	17.2	175	48	85	52.8	0	0	0	1	0	0	0	0	0	14192.2	1	EM	EM	3	3.4	3	3	3	0	0	0	0	0	1	1	5	4	2.9		16.27	4	96	9.7	3.55	3.69	1	3.55	1.11	84	0	1	1
1543	0	26.9	147.4	72	121	58.4	0	0	0	1	0	0	0	0	0	5723.2	0	JRC	JRC	6	6	911			0	0	0	0	0	0	0			4.1	14.46	104.87	1	146	11.9	0.68	0.56	1	0.68	0.68	155	1	0	0
1544	1	23.7	168	100	176	67	0	0	0	1	0	0	0	0	0	6273.3	0	GS	GS	10	10	851	1.7	1.7	0	1	2	0	0	1	1	2	1	4.1	2.35	77.32	2	127	14.8	1.13	0.94	1	1.41	0.98	179	0	0	0
1545	1	23	167	70	110	64.1	0	1	0	1	0	0	0	0	0	5070.9	0	CNSC	CNSC	8	8	971	0.9	0.9	0	0	0	0	0	1	1	2	1	4.3	0.32	99.48	1	169	16.2	0.7	0.79	1	0.7	0.44	128	1	0	0
1546	0	24	157.5	69	127	59.6	0	1	0	1	0	0	0	0	0	336.6	0	GS	GS	1	1	101			0	0	0	0	0	0	0			3		75.82	2	143	10.7	0.53	0.73	1	0.53	0.53	119	0	0	1
1547	0	22.6	150	91	219	50.8	0	0	0	1	0	0	0	0	0	3093.9	0	CNSC	CNSC	3	3	8	0.9	2.9	0	3	2	0	0	1	2	2	1	4.4		74.33	2	181	10.5	0.8	0.729074	3	2.73	0.8	244	0	0	1
1548	1	27.2	158.1	72	138	68	0	0	0	1	0	0	1	0	0	1122.4	0	IME	IME	8	8	929			0	1	2	0	0	0	0			3.8	0.12	45.79	3	173	10.4	1.68	1.47	1	1.81	1.68	140	0	0	0
1549	1	28.3	166.3	74	129	78.4	0	1	0	1	0	0	0	0	0	12850.1	0	RC	RC	14	14	812	0.9	0.9	0	0	0	0	0	1	1	2	1	4.6	25.37	101.67	1	106	13.4	0.6	0.79	1	0.87	0.49	203	1	0	0
1550	1	22.1	174	65	136	66.9	0	0	1	1	0	0	1	0	0	1986.2	0	CNSC	CNSC	3	3	832			0	0	0	0	0	0	0			4		74.51	2	187	13.3	0.91	0.97991	3	0.91	0.83	180	0	0	0
1551	0			51	82	42	0	0	0	1	0	1	1	0	0	12294.8	0	GS	GS	17	17	730	2.4	9.5	0	1	2	0	0	1	4	2	1	3.8	3.18	114.13	1	135	13.8	0.99	0.51	1	0.99	0.33	226	1	0	1
1552	1	21.6	156.3	78	158	52.8	0	0	0	1	0	0	1	0	0	1114.3	0	IME	IME	8	8	629			0	0	0	0	0	0	0			3.7	0.91	108.38	1	279	10.6	0.77	0.71	1	0.78	0.77	150	0	0	0
1553	1	22.9	169.5	55	95	65.7	0	0	1	1	0	0	1	0	0	1946.3	0	RH	RH	3	3	729			0	0	0	0	0	0	0			3.7		166.97	1		11.7	0.38	0.5	2	0.38	0.38	127	0	0	0
1554	1	28.2	167.8	59	100	79.5	0	1	0	1	0	0	0	0	0	2383	0	IMH	IMH	9	9	205			0	0	0	0	0	0	0					72.16	2				1.01	1	0.9	0.9		0	0	1
1555	1	21.4	177.8	72	113	67.5	0	1	0	1	0	0	1	0	0	4143.8	0	IMG	IMG	7	7	110			0	1	2	0	0	0	0			3.5		102.12	1	137	10.8	1.43	0.77	1	1.43	0.93	119	0	0	1
1556	0	27.4	149.3	89	201	61	0	0	0	1	0	0	0	0	0	2063.1	0	IMI	IMI	7	7	821			0	0	0	0	0	0	0			3.9	10.74	74.4	2	348	12.6	0.59	0.759456	3	0.72	0.59	109	0	0	0
1557	0	21.3	163	94	119	56.6	0	0	0	1	0	1	1	0	0	4677.7	0	CVC	CVC	15	15	54	2.4	2.4	0	0	0	0	0	1	1			3.3	0.26	50.47	3	108	12.8	1.09	1.03	1	1.16	0.53	195	0	0	1
1558	1	24.6	162.6	64	112	65	0	0	0	1	0	0	0	1	0	1190	0	CVC	CVC	2	2	862			0	0	0	0	0	0	0			4		29.46	4	180	10	2.06	2.19	1	2.06	2.06	170	0	0	0
1559	1	27.2	168.4	69	148	77.2	0	0	0	1	0	0	0	0	0	2615.7	0	GS	GS	4	4	644			0	0	0	0	0	0	0			4	1.86	83.44	2	108	13.3	0.88	0.88	1	0.88	0.88	165	1	0	0
1560	1	23.4	167.2	84	138	65.4	0	1	0	1	0	0	0	0	0	572.9	0	IMH	IMH	3	3	196			0	0	0	0	0	0	0			4.1		100.77	1	131	11.6	0.73	0.76	1	0.73	0.73	199	0	0	1
1561	1	30.8	162.8	70	115	81.6	0	1	0	1	0	0	0	0	0	3095.4	0	IMH	IMH	7	7	570			0	0	0	0	0	0	0			2.8		84.36	2	191	7.9	0.79	0.88	1	0.87	0.72	94	0	0	1
1562	1	22	158	61	117	55	0	0	0	1	0	0	0	0	0	4698.5	0	DDC	DDC	16	16	639			0	0	0	0	0	0	0			3.3	5.07	74.31	2	128	13.6	1.16	0.96	1	1.16	0.42	92	0	0	0
1563	1	25.6	171.7	95	148	75.6	0	0	0	1	0	0	0	0	0	5619.3	0	SPC	SPC	11	11	773			0	0	0	0	0	0	0			4.3	0.03	73.89	2	119	14.7	0.98	1.04172	3	0.98	0.67	206	1	0	0
1564	0			24	75	52.5	0	0	0	1	0	0	0	0	0	7613.7	0	GS	GS	12	12	829	3.3	3.3	0	0	0	0	0	1	1	2	1	3.5	6.14	74.77	2	156	14.8	0.66	0.76	1	0.59	0.36	85	0	0	0
1565	1	25.1	163.3	62	122	67	0	1	0	1	0	0	0	0	0	7633.2	0	RC	RC	9	9	721			0	0	0	0	0	0	0			4.6	4.83	58.65	3	155	11.7	1.19	1.2	1	1.19	1.11	199	1	0	0
1566	1	26.1	165.1	72	122	71.1	0	0	0	1	0	0	0	0	0	24167	0	RC	RC	33	33	693	2.1	18.2	0	0	0	0	0	1	2	2	1	3.4	7.77	74.52	2	110	13.1	0.64	1.02408	3	0.9	0.36	136	0	0	0
1567	0	25.7	158	72	111	64.2	0	0	0	1	0	0	0	0	0	3241.1	0	RC	RC	8	8	883			0	0	0	0	0	0	0			3.5	31.22	89.61	2	246	10.1	0.56	0.69	1	0.62	0.49	95	0	0	0
1568	1	28.9	165.5	94	143	79.1	0	0	0	1	0	0	0	0	0	1021.9	0	RC	RC	4	4	879			0	0	0	0	0	0	0			4.9		74.35	2	129	15	0.88	1.00513	3	0.88	0.88	211	0	0	0
1569	0	24.9	160.4	82	146	64.1	0	0	0	1	0	0	0	0	0	11030	0	JRC	JRC	15	15	757			0	0	0	0	0	0	0			3.8	1.76	94.12	1	133	11.6	0.43	0.64	1	0.71	0.22	143	1	0	0
1570	1	25.8	166	71	120	71.1	0	0	0	1	0	0	0	1	0	1202.7	0	CVC	CVC	2	2	869			0	0	0	0	0	0	0			4.6		74.36	2	121	12.9	0.76	1.03599	3	0.76	0.76	180	0	0	0
1571	0	27.5	148	85	147	60.3	0	1	0	1	0	0	1	0	0	1387.4	0	IMH	IMH	3	3	41			0	0.5	1	0	0	0	0			3.9		179.89	1	172	12.3	0.46	0.35	1	0.46	0.46	210	0	0	1
1572	1	21.6	171	95	139	63.3	0	0	0	1	0	0	0	0	0	4342.7	0	PS	PS	8	8	770			0	0	0	0	0	0	0			3.4	1.01	93.66	1	94	13	0.65	0.88	1	0.89	0.65	127	1	0	0
1573	1	22.2	167.7	71	125	62.3	0	1	0	1	0	0	0	0	0	3998.1	0	IMG	IMG	7	7	689			0	0	0	0	0	0	0			3.8		103.56	1	156	12.8	0.7	0.77	1	0.7	0.7	159	0	0	0
1574	1	27.9	170.6	71	148	81.1	0	1	0	1	0	0	0	0	0	3657.4	0	IMG	IMG	4	4	506			0	0	0	0	0	0	0			4	9.79	84.1	2	132	11.1	0.74	0.87	1	0.84	0.74	123	0	0	1
1575	1	22.7	163.7	64	126	60.9	0	0	0	1	0	0	1	0	0	2840.1	0	GS	GS	3	3	722			0	0	0	0	0	0	0			4		79.81	2	196	9.2	0.7	0.94	1	0.7	0.54	161	1	0	0
1576	1	22.5	170	81	120	65	0	1	0	1	0	0	0	0	0	48717.1	1	GS	GS	17	17.3	17	11.3	11.3	0	2	2	0	0	1	1	2	1	3.5	4.68	73.65	2	66	11.2	0.68	1.01912	3	2.85	0.68	113	1	1	1
1577	1	25.7	169	68	126	73.4	1	0	0	1	0	0	0	0	0	1281.8	0	CVC	CVC	2	2	671			0	0	0	0	0	0	0			4.8		75.79	2	156	14	1.04	1	1	1.04	1.04	177	0	0	0
1578	1	21	163.2	83	142	56	0	1	0	1	0	0	0	0	0	1715.3	0	UR	UR	6	6	160			0	0	0	0	0	0	0					90.51	1				0.83	1	0.79	0.79		1	0	1
1579	1	23	163.5	70	110	61.5	0	0	0	1	0	0	1	0	0	10437	0	JRC	JRC	15	15	727			0	0	0	0	0	0	0			3.5	5.43	63.21	2	102	9.6	0.8	1.13	1	1	0.71	79	1	0	0
1580	1	19.5	154.3	74	133	46.4	0	1	0	1	0	0	1	0	0	7368	0	IMH	IMH	28	28	38			0	0	0	0	0	0	0			2.8	18.02	108.95	1	138	9.1	0.66	0.7	1	0.78	0.5	91	0	0	1
1581	1	23.2	163	59	100	61.6	0	1	0	1	0	0	0	0	0	14856.7	0	OL	OL	27	27	113	1.6	1.6	0	0	0	0	0	1	1	2	1	4.1	0.14	73.66	2	111	11.8	0.74	0.989668	3	0.79	0.45	189	1	0	1
1582	0	22.1	155	26	86	53.2	0	0	0	1	0	0	1	0	0	3798.6	0	CVC	CVC	11	11	388	4.9	4.9	0	3	2	0	0	1	1			3.3	1.84	65.98	2	86	6.3	2.46	0.82	1	2.46	0.83	103	0	0	1
1583	1	23.9	160	85	186	61.3	0	0	0	1	0	0	1	0	0	9851.3	0	RC	RC	27	27	901	10.4	10.4	0	0	0	0	0	1	1	1	5	3	24.45	63.49	2	279	10.3	1.24	1.11	1	1.24	0.79	136	0	0	0
1584	0	22	142.3	75	124	44.5	0	0	0	1	0	0	0	0	0	2488.9	0	UR	UR	7	7	735			0	0	0	0	0	0	0			4.2		89.4	2	93	13.2	0.58	0.64	1	0.58	0.42	206	1	0	0
1585	0	26.4	155	67	124	63.5	0	0	0	1	0	0	1	0	0	17690.3	1	EM	IMN	19	19	798	1.8	9.8	0	3	2	1	2	1	2	5	4	3.5	9.66	58.14	3	87	9.5	2.85	0.95	1	3.58	1.07	139	0	0	0
1586	1	25	161.5	75	138	65.3	0	0	0	1	0	0	0	0	0	1779.8	0	CVC	CVC	3	3	881			0	0	0	0	0	0	0			4		74.39	2	140	13.9	0.9	0.965388	3	0.9	0.9	255	0	0	0
1587	0	25.2	148.7	69	154	55.7	0	0	0	1	0	0	0	0	0	5389.5	0	PS	PS	40	40	868			0	0	0	0	0	0	0			4.3		43.79	3	74	11.6	1.08	1.18	1	1.08	1.08	107	1	0	0
1588	1	22	167.6	90	155	61.9	0	1	0	1	0	0	0	0	0	9001.7	0	IMH	IMH	17	18	17			0	1	2	0	0	0	0			3	25.44	55.29	3	349	11.8	1.95	1.26	1	1.95	0.98	174	0	1	1
1589	1			60	97		0	1	0	1	0	0	1	0	0	2387.8	0	IMG	IMG	3	3	742			0	0	0	0	0	0	0			3.4		100.79	1	276	11.7	0.74	0.81	1	0.74	0.74	102	0	0	0
1590	1	19.1	170	67	149	55.2	0	0	1	1	0	0	1	0	0	802.9	0	CNSC	CNSC	2	2	888			0	1	2	0	0	0	0			3.6		48.05	3	186	10.4	2.02	1.41	1	2.02	2.02	120	0	0	0
1591	1	28.3	166	64	105	78.1	0	0	0	1	0	0	0	0	0	2701.3	0	CNSC	CNSC	1	1.8	1	1.3	1.3	0	3	2	0	0	1	1	2	1	3		74.57	2	331	15.3	2.86	1.09076	3	4.65	1.47	161	0	1	1
1592	1	19.9	160	65	160	50.9	0	0	0	1	0	0	0	0	0	4050.1	0	IMN	IMN	8	8	819			0	3	2	1	2	0	0			3.6	0.34	74.4	2	81	9.2	4.11	0.963162	3	4.14	2.2	216	0	0	0
1593	1	25.4	173.9	83	138	76.7	0	0	1	1	0	0	0	0	0	2312.1	0	CNSC	CNSC	6	6	858			0	0	0	0	0	0	0			4.2	0.08	73.74	2	180	14	1.14	1.03679	3	1.14	1.14	173	0	0	0
1594	1	28.3	173.7	101	160	85.5	0	1	0	1	0	0	0	0	0	1246.9	0	UR	UR	4	4	749			0	0	0	0	0	0	0					59.96	3				1.18	1	1.02	1.02		1	0	0
1595	1	22.5	174	81	146	68	0	0	1	1	0	0	0	0	0	1655.8	0	CNSC	CNSC	5	5	754			0	0	0	0	0	0	0			4.7		76.67	2	178	14.7	0.59	0.99	2	0.59	0.59	143	0	0	0
1596	1	20.2	169.3	74	148	57.9	0	1	0	1	0	0	0	0	0	21082.5	0	IMH	IMH	18	18.8	18			0	3	2	0	0	0	0			4.1	13.14	98.98	1	184	8.3	0.89	0.77	2	4.04	0.89	163	0	1	1
1597	0	27.2	152.4	60	126	63.2	0	1	0	1	0	0	1	0	0	11740.4	0	GS	GS	31	31	946	0.9	0.9	0	0	0	0	0	1	1	2	1	3.5	8.9	91.45	1	283	10.5	0.6	0.64	1	0.67	0.45	299	1	0	0
1598	1	26.1	159.4	71	132	66.2	0	0	0	1	0	0	0	0	0	1014.6	0	CNSC	CNSC	2	2	810			0	0	0	0	0	0	0			4.5		74.38	2		15.4	0.79	0.969862	3	0.79	0.79	148	0	0	0
1599	1	28	163	65	100	74.5	1	0	0	1	0	0	1	0	1	17325.4	0	CVC	CVC	4	4	608	2	2.4	0	1	2	0	0	1	2			4.5		74.54	2	243	13.5	1.32	0.994657	3	1.33	0.95	187	0	0	0
1600	1	22.4	170	124	238	64.8	0	0	1	1	0	0	1	0	0	6643.5	0	CNSC	RH	25	25	619			0	2	2	0	0	0	0			4.8	22.12	74.54	2	210	10.7	1.11	1.00014	3	2.07	1.11	223	0	0	0
1601	1	25.1	184.3	63	112	85.2	0	0	0	1	0	0	1	0	0	1505.1	0	IME	IME	5	5	914			0	0.5	1	0	0	0	0			4.1		194.48	1	115	14.8	0.78	0.53	1	0.78	0.78	146	0	0	0
1602	1	19.6	164.1	77	147	52.8	0	1	0	1	0	0	0	0	0	2685.1	0	GS	GS	6	6	911			0	0	0	0	0	0	0			3.7	3.4	103.62	1	101	12.5	0.65	0.74	1	0.85	0.65	151	1	0	0
1603	0	26.5	155	61	124	63.7	0	0	0	1	0	0	1	0	0	3255.6	0	GC	IME	14	14	738			0	0	0	0	0	0	0			3	14.04	95.56	1	361	9.9	0.61	0.6	1	0.63	0.48	105	0	0	0
1604	1	27.2	167.9	61	108	76.7	0	0	0	1	0	0	1	0	0	4219.5	0	JRC	JRC	10	10	797	0.2	0.2	0	0	0	0	0	1	1	2	1	3	18.42	108.98	1	137	12.2	0.8	0.73	1	0.82	0.7	106	1	0	0
1605	0	29.7	155.2	93	180	71.6	0	0	1	1	0	0	0	0	0	2126.3	0	CNSC	CNSC	5	5	922			0	0	0	0	0	0	0			4.1		74.5	2	233	13.3	0.72	0.768373	3	0.72	0.72	166	0	0	0
1606	0	29.1	153.2	82	141	68.3	0	1	0	1	0	0	0	0	0	6573.6	0	GS	GS	11	11	677			0	0	0	0	0	0	0			4.4	0.45	74.08	2	105	14.3	0.52	0.867709	3	0.52	0.29	160	1	0	0
1607	0	24.4	145.4	56	109	51.5	0	0	0	1	0	0	1	1	0	6908.4	0	CVC	CVC	2	2	925	0.1	0.1	0	0	0	0	0	1	1			4.5		42.11	3	206	9.2	1.29	1.25	1	1.29	1.07	173	0	0	0
1608	1	24.9	167	59	115	69.5	0	0	0	1	0	0	0	0	0	2254.7	0	RC	RC	4	4	759			0	0	0	0	0	0	0			3.4	7.19	80.06	2	272	12.6	0.98	0.9	1	1.04	0.98	138	0	0	0
1609	1	24.8	173.3	70	117	74.5	1	0	0	1	0	0	1	1	0	6811.7	0	CVC	CVC	2	2	672	0.1	0.1	0	0	0	0	0	1	1			4.3		74.44	2	191	14.1	0.68	1.00121	3	0.68	0.68	121	0	0	0
1610	0	21.1	148.1	83	186	46.2	0	0	0	1	0	0	1	0	0	1602.1	0	IMN	IMN	3	3	905			1	1	2	0	0	0	0			3.5		15.9	4	131	10.1	4.51	2.93	1	4.51	4.41	53	0	0	0
1611	1	18.9	164.4	80	141	51	0	0	0	1	0	0	0	0	0	1170.1	0	CVC	CVC	6	6	34			0	1	2	0	0	0	0			4.2		45.23	3	59	9.6	1.85	1.47	1	2.19	1.81	70	0	0	1
1612	1	22.9	164	81	167	61.6	0	0	0	1	0	0	1	0	0	1267.1	0	CNSC	CNSC	2	2	711			0	0.5	1	0	0	0	0			4.1		74.43	2	106	11.9	1.22	0.962868	3	1.22	1.22	144	0	0	0
1613	1	25.7	158.6	60	106	64.6	0	0	0	1	0	0	1	1	0	5436.7	0	CVC	CVC	2	2	620	0.3	0.3	0	0	0	0	0	1	1			4.9		103.31	1	92	15.1	0.81	0.79	1	0.81	0.81	178	0	0	0
1614	0	24.6	153	87	135	57.7	0	0	0	1	0	0	0	0	0	11169.5	0	CNSC	CNSC	18	18	902	0.6	0.6	0	0	0	0	0	1	1	3	2	4.3	6.35	121.23	1		14.2	0.34	0.5	1	0.47	0.28	203	1	0	0
1615	0	28.6	152.6	54	98	66.5	0	0	1	1	0	0	1	0	0	2824.5	0	CNSC	CNSC	9	9	643			0	0	0	0	0	0	0			4.9		46.22	3	216	11.6	0.76	1.2	2	0.81	0.76	151	0	0	0
1616	1	18	162	75	140	47.2	0	1	0	1	0	0	1	0	0	16193	0	CNSC	GS	52	52	642	0.9	0.9	0	0.5	1	0	0	1	1	2	1	3.5	0.23	73.74	2	144	8.1	0.89	0.960348	3	1.23	0.45	121	1	0	0
1617	0			72	106		0	0	0	1	0	0	1	0	0	1472.9	0	RC	RC	5	5	904			0	1	2	0	0	0	0			3.9	3.02	153.03	1	289	14.6	0.67	0.42	1	0.67	0.67	215	0	0	0
1618	1	23.4	159.3	70	140	59.5	0	0	0	1	0	0	1	1	0	1687	0	CVC	CVC	2	2	777			0	0	0	0	0	0	0			4.4		52.22	3	81	11	1.31	1.34	2	1.31	1.31	144	0	0	0
1619	1	29.2	163.9	72	124	78.5	0	1	0	1	0	0	0	0	0	4056.8	0	IMG	IMG	3	3	189			0	0	0	0	0	0	0			3.4		112.51	1	150	13.4	0.8	0.7	2	0.8	0.8	145	0	0	1
1620	1	26.9	159.9	76	115	68.9	0	1	0	1	0	0	0	0	0	2473.8	0	UR	UR	8	8	771			0	0	0	0	0	0	0			3.9		39.89	3	220	14.4	1.33	1.68	1	1.4	0.99	159	1	0	0
1621	1	22.6	165	58	115	61.6	0	0	0	1	0	0	0	0	0	2425.4	0	RC	RC	5	5	197			0	1	2	0	0	0	0			2.8		54.53	3	213	9.4	1.71	1.25	1	2.08	1.71	102	0	0	1
1622	0	24.5	147.8	74	140	53.6	0	1	0	1	0	0	0	0	0	6171.5	0	GS	GS	8	8	733			0	0	0	0	0	0	0			4.2	1.89	65.98	2	167	13.2	1.02	0.82	1	1.02	0.55	139	1	0	0
1623	1	25	163.7	68	136	67	0	0	0	1	0	0	1	0	0	8172.7	0	NM	NM	2	2	901			0	0	0	0	0	0	0			4.4		97.06	1	158	15.4	0.91	0.76	1	0.83	0.83	181	0	0	0
1624	0	20.7	144.9	89	145	43.5	0	0	0	1	0	0	0	0	0	1176.7	0	RC	RC	6	6	260			0	0.5	1	0	0	0	0			4	0.26	130.53	1	114	14.6	0.46	0.46	1	0.63	0.46	202	0	0	1
1625	1	17.4	166	82	123	48	0	1	0	1	0	0	0	0	0	7535.5	0	IME	IMH	22	22	74			0	0.5	1	0	0	0	0			3.7	5.93	117.87	1	222	14.6	0.85	0.68	1	0.85	0.45	145	0	0	1
1626	1		190	0	0		0	0	0	1	0	0	0	0	0	4965.8	1	EM	EM	2	2.2	2	1.4	1.4	0	2	2	0	0	1	1	2	1	4.3		74.44	2	229	15.2	2.13	1.00973	3	2.97	1.51	169	0	1	1
1627	0	25.6	153	78	124	60	0	0	0	1	0	0	0	0	0	5730.6	0	JRC	JRC	8	8	882			0	0	0	0	0	0	0			3.4	10.77	73.68	2	180	10.4	0.43	0.78	1	0.62	0.43	133	1	0	0
1628	1	22.3	168	88	131	63	0	0	0	1	0	0	0	0	0	3569.4	0	GS	GS	7	7	738			0	0	0	0	0	0	0			3.2	11.63	160.25	1		13.1	0.66	0.54	1	0.66	0.45	109	0	0	0
1629	1	25.6	164.5	74	116	69.2	0	1	0	1	0	0	0	0	0	4324.3	0	IMG	IMG	3	3	960			0	0	0	0	0	0	0			4.1		62.85	2	202	15.5	0.78	1.11	1	0.78	0.78	162	0	0	0
1630	1	22.5	156.4	76	145	55.1	0	0	0	1	0	0	1	0	0	2949.7	0	IMN	IMN	11	11	443			0	0	0	0	0	0	0			2.3	0.83	51.52	3	93	9.1	0.86	1.37	1	0.9	0.77	210	1	0	1
1631	1	24.5	168.5	59	95	69.5	0	0	1	1	0	0	1	1	0	4010	0	CVC	CVC	2	2	670	0.1	0.1	1	0	0	0	0	1	1			3.6		15.46	4	287	11.4	4.2	3.92	1	4.2	3.98	221	0	0	0
1632	1	24.7	167.1	75	100	69	0	0	0	1	0	0	0	0	0	6624.8	0	SPC	SPC	5	5	952			0	0	0	0	0	0	0			3.4	16.43	73.85	2		12.8	0.77	0.99	1	0.77	0.77	123	1	0	0
1633	1	24	163.2	70	153	64	0	0	0	1	0	0	0	0	0	1303.7	0	DDC	DDC	3	3	638			0	1	2	0	0	0	0			5.1	3.52	74.34	2	373	17.6	1.74	1.02956	3	1.74	0.76	209	0	0	0
1634	0	25.2	158	75	141	62.9	0	0	1	1	0	0	0	0	0	22794.8	0	CNSC	RH	53	53	945	11.1	11.1	0	0	0	0	0	1	1	2	1	4.8	5.56	74.38	2	219	13.6	0.54	0.75963	3	0.82	0.38	262	0	0	0
1635	1	27.4	163.8	82	121	73.5	1	1	0	1	0	0	1	0	0	5112.6	0	IME	GS	21	21	802			0	1	2	0	0	0	0			4	1.13	94.3	1	153	12	1.07	0.83	1	1.16	0.74	104	1	0	0
1636	1	21.2	163.2	69	108	56.5	0	0	0	1	0	0	1	1	0	1254.5	0	CVC	CVC	2	2	823			0	0	0	0	0	0	0			4.1		91.11	1	131	13.3	0.72	0.85	1	0.72	0.72	123	0	0	0
1637	0	24	149.2	74	122	53.4	0	1	0	1	0	0	0	0	0	9941.7	0	IMG	GS	12	12	732			0	0	0	0	0	0	0			3	0.92	130.2	1	132	9.6	0.47	0.47	1	0.54	0.37	134	1	0	0
1638	1	20.5	172.5	55	106	61	0	1	0	1	0	0	0	0	0	504.7	0	IMG	IMG	2	2	116			0	0	0	0	0	0	0			4.4		74.51	2	92	12.1	0.87	0.975279	3	0.87	0.87	142	0	0	1
1639	1	19.6	158.8	53	95	49.5	0	1	0	1	0	0	0	0	0	8512.7	0	GS	GS	8	8	728			0	0	0	0	0	0	0			3.2	9.97	70.37	2	130	9.9	0.74	1.02	1	0.9	0.7	115	1	0	0
1640	0	15.4	145.7	65	114	32.7	0	0	0	1	0	0	0	0	0	38567.3	0	RC	RH	51	51	825	19	19	0	0	0	0	0	1	1	3	2	3.8	1.48	126.37	1	266	10.6	0.61	0.52	1	0.61	0.11	141	1	0	0
1641	1	22	156.3	60	120	53.8	0	1	0	1	0	0	0	0	0	4309.3	0	IMG	IMG	6	6	296			0	0	0	0	0	0	0			2.5		169.84	1	188	11.5	0.48	0.5	1	0.61	0.48	87	0	0	1
1642	0	21.1	150.1	58	121	47.6	1	0	1	1	0	0	0	0	0	14389.9	0	CNSC	CVC	7	7	846	0.3	0.3	0	0	0	0	0	1	1			4		74.57	2	233	13.2	0.62	0.783074	3	0.62	0.54	157	0	0	0
1643	1	27.7	170.1	60	116	80.2	0	1	0	1	0	0	1	0	0	8802.8	0	IMG	GS	11	11	739			0	0	0	0	0	0	0			4.3	7.62	41.01	3	78	14.3	1.47	1.64	1	1.51	1.28	138	1	0	0
1644	0	28.8	156.3	67	128	70.3	0	0	0	1	0	0	1	1	0	1635.2	0	CVC	CVC	2	2	918			0	0	0	0	0	0	0			3.6		73.71	2	213	10	0.9	0.760054	3	0.9	0.75	91	0	0	0
1645	1	22.4	172.5	69	124	66.75	0	1	0	1	0	0	0	0	0	2379.3	0	IMH	IMH	6	6	286			0	0	0	0	0	0	0			4.2		74.39	2	325	12.1	0.96	0.993787	3	1.09	0.96	131	0	0	1
1646	0	24.3	157	88	155	59.9	0	0	1	1	0	0	0	0	0	4558.3	0	JRC	JRC	6	6	848			0	0	0	0	0	0	0			4.5	14.05	74.45	2	204	13	0.61	0.793928	3	0.67	0.44	222	1	0	0
1647	1			75	112		1	0	0	1	0	0	0	1	0	6407.5	0	CVC	CVC	3	3	788	0.8	0.8	0	0	0	0	0	1	1			4.5		95.63	1	97	15.5	0.64	0.82	1	0.64	0.64	169	0	0	0
1648	1	22.6	162.4	52	137	59.6	0	1	0	1	0	0	0	0	0	676.5	0	RC	RC	2	2	771			0	0	0	0	0	0	0			4.3	0.04	41.42	3	93	11.2	1.46	1.63	1	1.46	1.46	114	1	0	0
1649	1	18.2	170	93	170	52.6	0	0	0	1	0	0	0	0	0	118276	1	CVC	RC	71	71.2	71	0.7	65.5	0	1	2	0	0	1	6	1	5	3.7	12.33	74.48	2	159	12	0.86	0.954049	3	1.85	0.23	152	1	1	1
1650	0	25.3	151.1	62	167	57.7	0	1	0	1	0	0	1	0	0	10695.8	0	RC	RC	10	10	958			0	0	0	0	0	0	0			4.1		69.11	2		13.1	0.75	0.8	1	0.79	0.75	143	1	0	0
1651	1	17.8	167	70	116	49.6	0	0	0	1	0	0	0	0	0	4931.1	0	RC	RC	10	10	657			0	0	0	0	0	0	0			2.4	24.37	151.02	1	109	11.4	0.14	0.53	1	0.55	0.14	104	0	0	0
1652	1	23.2	166.1	64	104	64	0	1	0	1	0	0	1	0	0	2833.7	0	IMN	UR	6	6	300			0	0	0	0	0	0	0			3.5		19.29	4	95	9.3	3.02	3.07	1	3.02	2.29	65	1	0	1
1653	1	18.8	165	116	201	51.1	0	0	1	1	0	0	1	0	0	10279.2	0	CNSC	RH	42	42	504	3.4	3.4	0	3	2	0	0	1	1	3	2	4.3	0.38	74.52	2	129	13.9	1.45	0.982206	3	4.62	1.32	183	0	0	1
1654	0	19.5	153	71	147	45.6	0	0	0	1	0	0	1	0	0	7543.3	0	IMN	IMN	26	26	115			0	2	2	1	5	0	0			2.8	2.9	66.5	2	114	8.7	1.38	0.87	1	2.15	1.23	171	0	0	1
1655	0		153	73	136		0	0	0	1	0	0	0	0	0	4825.5	0	SPC	SPC	4	4	938			0	0	0	0	0	0	0			2.8	5.18	89.64	2		10.5	0.57	0.66	1	0.57	0.57		1	0	0
1656	1	25.7	165	36	107	70	0	0	0	1	0	0	1	0	0	4404.4	0	GS	GS	5	5	736	1.9	1.9	0	1	2	0	0	1	1	2	1	4.2	8.75	33.94	3	257	8.8	2.58	1.91	1	2.58	1.63	89	0	0	0
1657	0	20.5	154	82	152	48.65	0	0	0	1	0	0	0	0	0	1982.3	0	CNSC	CNSC	1	1	840			0	0	0	0	0	0	0			4.5		74.48	2		13.7	0.34	0.801484	3	0.34	0.34	200	0	0	0
1658	1	23	157	73	124	56.6	0	1	0	1	0	0	1	0	0	1969.9	0	IMG	IMG	3	3	629			0	0	0	0	0	0	0			4		44.87	3	279	12.4	1.19	1.51	1	1.3	1.19	143	0	0	1
1659	1	26.3	172.7	99	147	78.5	0	1	0	1	0	0	0	0	0	3252.1	0	IMG	IMG	4	4	819			0	0	0	0	0	0	0			3.4		66.28	2	360	13.9	1.24	1.13	1	1.24	1.24	176	0	0	1
1660	1	21.4	165.5	92	120	58.6	0	1	0	1	0	0	0	0	0	18184.5	0	DDC	GS	13	13	628	0.9	0.9	0	0	0	0	0	1	1	2	1	4.4	0.63	74.54	2	122	15.8	0.74	1.0373	3	0.74	0.4	248	0	0	0
1661	1	25.8	183.7	74	117	87.1	0	0	0	1	0	0	1	0	0	442.3	0	CNSC	CNSC	1	1	823			0	0	0	0	0	0	0			4.8		84.22	2	220	13.3	0.76	0.93	1	0.76	0.76	144	0	0	0
1662	1	21.6	165	93	180	58.8	0	0	0	1	0	0	0	0	0	3657.6	0	EM	IME	11	11	850	2.8	2.8	0	1	2	0	0	1	1	5	4	4.5	4.24	74.34	2	600	15.9	1.89	0.970371	3	1.89	0.74	270	0	0	0
1663	0	28	162.4	57	109	73.9	1	0	0	1	0	0	1	1	0	1230	0	CVC	CVC	2	2	792			0	0	0	0	0	0	0			4.5		110.63	1	155	11.8	0.48	0.55	2	0.48	0.48	151	0	0	0
1664	0	21.8	159.4	62	97	55.3	0	0	0	1	0	0	0	0	0	1379.3	0	OG	OG	9	9	116			0	0.5	1	0	0	0	0			4.1		109.95	1	94	10.3	0.73	0.57	1	0.73	0.73	222	0	0	1
1665	0	23.2	159.3	76	134	59	0	0	0	1	0	0	0	0	0	1934.1	0	JRC	JRC	5	5	847			0	0.5	1	0	0	0	0			3.7		143.44	1	141	12.7	0.57	0.43	1	0.55	0.47	170	1	0	0
1666	1	26.1	166.5	82	151	72.4	0	0	1	1	0	0	0	0	0	2946.2	0	CNSC	CNSC	7	7	670			0	0	0	0	0	0	0			4.1	0.06	74.44	2	134	14.4	0.73	0.969193	3	0.86	0.73	168	0	0	0
1667	0	24.2	159.9	71	134	61.9	0	1	0	1	0	0	0	0	0	2357.4	0	GS	GS	3	3	931			0	0	0	0	0	0	0			4	1.49	95.81	1	126	10.8	0.66	0.61	1	0.73	0.73	149	1	0	0
1668	1	25.3	167.9	81	161	71.4	0	1	0	1	0	0	1	0	0	4377.7	0	RC	RC	14	14	349			0	0	0	0	0	0	0			3.2		30.77	3	126	9.3	1.44	2.04	1	1.77	1.44	108	0	0	1
1669	0	21.1	152.6	64	110	49.25	0	1	0	1	0	0	0	0	0	1632.9	0	IMH	IME	9	9	748			0	0	0	0	0	0	0			3.7	0.04	97.38	1	130	11.2	0.64	0.6	1	0.64	0.64	106	0	0	0
1670	1	20.5	163.1	75	109	54.5	0	0	0	1	0	0	0	0	0	8912.4	0	IMG	IMG	16	16	899			0	1	2	0	0	0	0			4.3	4.25	125.6	1	332	12.6	1.18	0.66	1	1.18	0.4	183	0	0	0
1671	0	20.3	153.4	76	145	47.8	0	1	0	1	0	0	0	0	0	3488.4	0	IMG	IMG	5	5	966			0	0	0	0	0	0	0			4.1		62.73	2	114	11.3	0.79	0.87	1	0.79	0.68	152	0	0	0
1672	0	20.4	169	72	130	58.3	0	1	0	1	0	0	0	0	0	36717.2	0	CNSC	IMH	94	94	709	19.8	19.8	0	0	0	0	0	1	1	3	2	4.6	0.37	74.86	2	229	12.1	0.6	0.901444	3	0.71	0.1	177	0	0	0
1673	0	34.2	150.1	58	94	77	0	0	0	1	0	1	0	0	0	1582.3	0	CVC	CVC	8	8	969			0	1	2	0	0	0	0			3.7		50.71	3	195	11.2	1.28	1.03	1	1.46	1.28	124	0	0	0
1674	0	27.9	147.8	84	156	61	0	0	0	1	0	0	0	0	0	10237.6	0	JRC	JRC	15	15	887			0	0	0	0	0	0	0			3.4	5.96	83.84	2	168	9.7	0.69	0.69	1	0.85	0.55	162	1	0	0
1675	0	24.7	148.8	74	147	54.6	0	1	0	1	0	0	1	0	0	1082.1	0	IMH	IMH	4	4	233			0	0	0	0	0	0	0			3.8		63.24	2	135	9.6	0.85	0.86	2	0.85	0.85	132	0	0	1
1676	1	25.9	174.4	80	129	78.9	0	0	0	1	0	0	0	0	0	754.5	0	IMG	IMG	3	3	964			0	0	0	0	0	0	0			3.3		122.5	1		14.1	0.43	0.67	1	0.67	0.43	203	0	0	0
1677	1	26.5	167.8	60	122	74.5	1	0	0	1	0	0	1	0	0	18414.1	0	CVC	CVC	13	13	739	0.2	0.9	0	1	2	0	0	1	2			4.7	11.34	74.48	2	101	14.9	1.74	0.982694	3	1.74	1.18	241	1	0	0
1678	0	21.8	155	80	138	52.3	0	0	0	1	0	1	1	1	0	21330.8	0	CVC	CVC	18	18	910	1.1	1.1	0	1	2	0	0	1	1	2	1	3.8	4.39	75.49	2	108	11.8	0.89	0.75	1	1.18	0.52	119	1	0	0
1679	1			85	143		0	0	0	1	0	0	0	0	0	900.1	0	RC	RC	2	2	922			0	0	0	0	0	0	0			3.8		74.41	2	157	13	0.69	0.978743	3	0.69	0.69	154	0	0	0
1680	1	23.4	160	60	102	60	0	0	0	1	0	0	1	0	0	1425.2	0	IMN	IMN	4	4	771			0	0	0	0	0	0	0			2.8	0.09	34.63	3	253	12.1	1.99	1.89	1	1.99	1.78	156	0	0	0
1681	1	22.7	165.5	80	184	62.2	1	0	0	1	0	0	1	0	0	4963.1	0	CVC	CVC	1	1	829	0.2	0.2	0	0	0	0	0	1	1			4.5		74.36	2	243	11.9	1.14	0.979316	3	1.14	1.14	141	0	0	0
1682	1	24.3	179	84	146	77.9	0	0	0	1	0	0	1	0	0	4944.2	0	RH	RH	12	12	693			0	0	0	0	0	0	0			3.9	0.31	67.07	2	193	15	0.91	1.09	1	0.91	0.91	172	0	0	0
1683	1	22.7	165	77	102	61.9	0	1	0	1	0	0	0	0	0	917.6	0	IMG	IMG	3	3	118			0	0	0	0	0	0	0			3.8		88.61	2	369	15	0.8	0.89	1	0.8	0.8	164	0	0	1
1684	0	31.7	153.5	74	134	74.8	1	0	0	1	0	0	1	1	0	1429.3	0	CVC	CVC	3	3	782			0	0	0	0	0	0	0			4.2		24.09	4	459	11.5	2.25	2.17	1	2.25	1.76	143	0	0	0
1685	1	30	174.2	76	136	90.9	0	1	0	1	0	0	0	0	0	4565.8	0	IMG	IMG	6	6	820			0	0	0	0	0	0	0			3.1		78.92	2	193	12.7	0.86	0.93	1	0.86	0.41	120	0	0	0
1686	0	22	157	68	135	54.2	0	0	0	1	0	0	1	0	0	1629.4	0	GS	GS	3	3	710			0	0	0	0	0	0	0			3.7	0.34	109.25	1	198	12	0.51	0.55	1	0.54	0.51	116	0	0	0
1687	1	20.3	174.9	55	99	62	0	0	0	1	0	0	1	1	0	6787.9	0	CVC	CVC	3	3	764	0.2	0.2	0	0	0	0	0	1	1			4.3		94.72	1	49	12.9	0.79	0.84	1	0.79	0.79	195	0	0	0
1688	1	23.1	168.5	68	95	65.6	0	1	0	1	0	0	1	0	0	5583.4	0	IMG	IMG	6	6	879			0	0	0	0	0	0	0			2.1	1.56	95.38	1	235	11.4	0.8	0.81	1	0.88	0.8	87	0	0	0
1689	1	31.1	169.2	93	143	89.1	0	0	0	1	0	0	1	0	0	1484.9	0	JRC	JRC	2	2	911			0	0	0	0	0	0	0					100.6	1			0.7	0.8	1	0.7	0.7		1	0	0
1690	1	22.7	167	75	114	63.4	0	1	0	1	0	0	0	0	0	4868.4	0	IMH	IMH	9	9	23			0	0	0	0	0	0	0			1.7	4.67	117.36	1	98	15.6	0.73	0.7	1	0.73	0.72	146	0	0	1
1691	0	20.2	144.5	61	107	42.1	0	1	0	1	0	0	1	0	0	6200.8	0	OL	OL	43	43	887			0	0.5	1	0	0	0	0			3.9	0.06	82.09	2	218	14	0.87	0.68	1	0.87	0.57	121	0	0	0
1692	0	22.2	160.2	68	116	57	0	1	0	1	0	0	1	0	0	435.6	0	IMG	IMG	2	2	782			0	0	0	0	0	0	0			4.3		84.35	2	235	12.6	0.51	0.69	1	0.51	0.51	169	0	0	0
1693	1	24.7	176.1	71	115	76.5	0	1	0	1	0	0	0	0	0	4515.8	0	IMG	IMG	2	2	334			0	0	0	0	0	0	0			3		131.72	1	495	13.7	0.61	0.64	1	0.61	0.61	185	0	0	1
1694	1	23.4	168.7	83	150	66.6	0	1	0	1	0	0	1	0	0	62483	1	IMH	IMH	32	32.1	32	27.6	27.6	0	2	2	0	0	1	1	1	5	3.6	3.83	79.81	2	150	8.9	1.23	0.94	1	1.95	0.58	132	0	1	1
1695	0	23.4	158	70	167	58.4	0	0	0	1	0	0	1	0	0	14967.3	0	CNSC	RH	49	49	829	10.8	10.8	0	0	0	0	0	1	1	3	2	3.5	2.69	101.92	1	160	9	0.38	0.57	1	0.51	0.32	173	0	0	0
1696	1	25.1	170.6	70	145	73	0	1	0	1	0	0	0	0	0	7627.7	0	RC	RC	4	4	697			0	0	0	0	0	0	0			3.8	0.05	84.22	2		15.2	0.83	0.91	1	0.94	0.78	170	1	0	0
1697	0	28.9	152.7	77	115	67.3	0	0	0	1	0	0	0	0	0	4014.6	0	JRC	JRC	7	7	880			0	0	0	0	0	0	0			3.5	1.31	90.53	1	312	13.3	0.51	0.66	1	0.71	0.38	244	1	0	0
1698	0	27.4	143.4	74	121	56.3	0	0	0	1	0	0	0	0	0	10971.8	0	JRC	JRC	15	15	918			0	0	0	0	0	0	0			3.7	2.57	61.48	2	136	10.4	0.67	0.91	1	0.84	0.5	172	1	0	0
1699	1	23.8	158.7	59	108	59.9	0	1	0	1	0	0	0	0	0	7387	0	GS	GS	13	13	701			0	0	0	0	0	0	0			3.4	8.36	103.24	1	179	13.2	0.56	0.73	1	0.64	0.56	191	1	0	0
1700	1	31.1	170	76	131	90	0	0	0	1	0	0	0	0	0	7269.9	0	JRC	JRC	16	16	862			0	0.5	1	0	0	0	0			3.9		85.61	2	262	12.8	0.83	0.92	1	1.18	0.75	176	1	0	0
1701	0	21.8	150	68	113	49	0	0	1	1	0	0	0	0	0	3246.8	0	CNSC	CNSC	3	3	734			0	0	0	0	0	0	0			4		73.82	2	138	11.9	0.54	0.78534	3	0.54	0.54	131	0	0	0
1702	0	18.9	156.1	86	142	46.1	0	1	0	1	0	0	0	0	0	4962.7	0	OG	OG	9	9	620			0	0	0	0	0	0	0			4.1		84.3	2	245	12.6	0.45	0.7	1	0.53	0.45	186	1	0	0
1703	0	29.2	147	69	103	63	0	1	0	1	0	0	0	0	0	2266.2	0	DDC	DDC	10	10	33			0	1	2	0	0	0	0			2.7	2.51	73.76	2	180	12.1	1.44	0.754316	3	1.46	1.17	95	0	0	1
1704	1	23.7	161.2	52	101	61.6	0	1	0	1	0	0	0	0	0	13983.2	0	IMG	GS	27	27	858	0.9	0.9	0	1	2	0	0	1	1	2	1	3.5	2.61	74.37	2	118	12.5	1.5	0.969983	3	1.77	0.9	140	1	0	0
1705	1	22.3	169.4	93	153	64	0	0	0	1	0	0	0	0	0	1715	0	UR	UR	1	1	698			0	0	0	0	0	0	0			4.5	0.04	51.25	3	242	15.2	1.38	1.44	1	1.38	1.38	162	1	0	0
1706	1	24.9	166.5	77	127	68.9	0	1	0	1	0	0	1	0	0	2140.4	0	RC	RC	3	3	812			0	0	0	0	0	0	0			3.8		74.41	2	154	12.9	0.81	1.00445	3	0.81	0.81	152	1	0	0
1707	1	27.9	173	78	129	83.4	0	0	0	1	0	0	0	0	1	9066	0	CVC	CVC	2	2	668	0.8	0.8	0	0	0	0	0	1	1			3.7		118.78	1	104	14.3	0.53	0.7	1	0.53	0.53	145	0	0	0
1708	1	23	173	28	68	68.7	0	0	0	1	0	0	1	0	0	5998.8	1	EM	EM	2	2.3	2	1.4	1.4	0	3	2	0	0	1	1	5	4	3		74.52	2	920	15.4	2.19	0.994972	3	3.58	2.15	171	0	1	1
1709	0			72	144	77.3	0	0	0	1	0	0	1	0	0	2051.5	0	IME	IME	6	6	948			0	0	0	0	0	0	0			4	1.1	59.3	3	115	13.5	0.75	0.92	1	0.76	0.75	122	0	0	0
1710	0	22.1	152	78	141	51	0	0	0	1	0	0	1	0	0	941.3	0	CNSC	CNSC	2	2	854			0	0	0	0	0	0	0			3.9		74.46	2	91	11.5	0.54	0.744796	3	0.54	0.54	148	0	0	0
1711	1			71	121		0	0	0	1	0	0	0	0	0	934.3	0	PS	PS	0	0	944			0	0	0	0	0	0	0			4.6		57.09	3		10.9	1.16	1.29	1	1.16	1.16	184	1	0	0
1712	1	28.4	169	58	100	81.2	1	0	0	1	0	0	0	0	0	3345.5	0	RC	RC	4	4	889			0	0	0	0	0	0	0			2.7	30	31.9	3	194	12.8	1.92	2.02	1	1.92	1.19	90	0	0	0
1713	1	23	165	55	96	62.5	0	0	0	1	0	0	1	1	0	2215.6	0	RC	RC	2	2	812			0	0	0	0	0	0	0			3.5	7.18	72.58	2	163	14.8	0.83	1.01	1	0.83	0.83	105	1	0	0
1714	1	25.5	162	84	141	67	1	0	0	1	0	0	1	0	0	7141.5	0	CVC	CVC	3	3	798	0.4	0.4	0	0	0	0	0	1	1			4.3		97.24	1	174	12.5	0.69	0.79	2	0.69	0.69	149	0	0	0
1715	1	21.9	155	69	115	52.7	0	0	0	1	0	0	1	0	0	3900.1	0	CNSC	CNSC	5	5.5	5			0	1	2	0	0	0	0			3.3	13.95	17.16	4	231	10.4	4.04	3.49	1	5.31	3.97	172	0	1	1
1716	1	20.6	168.2	89	129	58.3	0	1	0	1	0	0	0	0	0	2690.5	0	IMG	IMG	5	5	375			0	1	2	0	0	0	0			2.7	3.08	109.74	1	443	6.6	1.13	0.73	2	1.13	0.57	155	0	0	1
1717	1	23.1	159.3	48	90	58.7	0	0	0	1	0	0	0	0	0	3137.1	0	JRC	JRC	5	5	831			0	0	0	0	0	0	0			3.7		76.5	2	91	13.1	0.74	0.97	1	0.74	0.74	153	1	0	0
1718	0	26.4	164.8	69	112	71.8	0	0	0	1	0	0	1	0	0	3970.4	0	IMN	UR	7	7	906			0	1	2	0	0	0	0			3.7	17.37	79.13	2	173	10.6	1.2	0.72	1	1.2	0.86	111	1	0	0
1719	0	27.1	152.1	82	159	62.7	0	0	0	1	0	0	1	0	0	1688.4	0	RC	RC	5	5	949			0	0	0	0	0	0	0			3.2	0.39	92.88	1	69	12.6	0.56	0.64	1	0.56	0.56	195	0	0	0
1720	0	22.4	137	79	140	42	0	0	0	1	0	0	1	0	0	6571.3	0	IMN	IMN	15	15	880			1	0	0	1	4	0	0			4.1	2.15	6.63	5	123	9.6	4.39	6.03	1	4.65	2.43	174	1	0	0
1721	1	28.4	167	80	109	79.2	0	1	0	1	0	0	1	0	0	2051.1	0	IMG	IMG	1	1	718			0	0	0	0	0	0	0			4.4		74.4	2	125	15.4	0.76	0.996297	3	0.76	0.76	148	0	0	0
1722	1	25.7	164.8	66	104	69.9	0	0	0	1	0	0	1	0	0	999.7	0	IMN	IMN	2	2	854			0	0	0	0	0	0	0			4.1	0.78	19.79	4	105	13.4	1.69	3.13	1	1.69	0.9	159	0	0	0
1723	1	29.7	172	73	124	87.8	0	0	1	1	0	0	1	0	0	3276	0	CNSC	CNSC	5	5	735			0	0	0	0	0	0	0			4.4	0.57	62.3	2	220	15.1	0.88	1.15	1	0.93	0.77	158	0	0	0
1724	1	24.6	165.5	75	130	67.5	1	0	0	1	0	0	1	0	0	676.7	0	CVC	IME	4	4	790			0	0	0	0	0	0	0			4.4		127.74	1	359	14.2	0.65	0.64	1	0.65	0.65	99	0	0	0
1725	1	20.5	168.8	83	132	58.5	0	1	0	1	0	0	0	0	0	12023.2	0	DDC	GS	20	20	318			0	0	0	0	0	0	0			3.7	0.17	74.48	2	296	11.6	0.37	1.02139	3	0.56	0.33	389	1	0	1
1726	0	23.9	156.9	74	117	58.9	0	0	0	1	0	0	1	0	0	2104.9	0	GS	GS	15	15	833			0	0	0	0	0	0	0			4.1	0.62	87.81	2		12.8	0.41	0.67	1	0.58	0.41	121	0	0	0
1727	0	23.9	152	55	117	55.3	0	0	0	1	0	1	1	0	0	11162.8	0	CNSC	RC	28	28	744	0.7	11.5	1	2	2	0	0	1	2	2	1	4	8.94	74.38	2	92	12.1	0.84	0.736014	3	1.57	0.78	127	0	0	1
1728	0	24.7	151.9	81	142	57	0	0	0	1	0	0	0	0	0	3119.5	0	IME	IME	6	6	696			0	0	0	0	0	0	0			4		72.78	2	160	13.6	0.83	0.78	1	0.83	0.83	191	1	0	0
1729	1	20.8	158.9	87	118	52.4	0	1	0	1	0	0	1	0	0	2736.2	0	IMH	IMH	3	3	96			0	0.5	1	0	0	0	0			3	13.72	152.15	1	156	10.1	0.8	0.55	1	0.8	0.72	148	0	0	1
1730	1	27.1	166	94	183	74.8	0	1	0	1	0	0	0	0	0	77810	0	CNSC	OL	168	168	286	2.1	9.2	0	0	0	0	0	1	3	2	1	3.9	19.6	74.51	2	172	11.1	1.01	1.021	3	1.01	0.12	187	1	0	1
1731	1		163	78	157		0	0	1	1	0	0	0	0	0	2756.6	0	CNSC	CNSC	10	10	495			0	0	0	0	0	0	0			3.9	1.51	74.37	2	303	13.4	0.78	0.981544	3	0.78	0.78	134	0	0	1
1732	1	24.6	179	78	107	78.7	0	1	0	1	0	0	0	0	0	378.8	0	UR	UR	1	1	719			0	0	0	0	0	0	0			4.4	0.6	140.2	1	115	15.8	0.56	0.6	1	0.56	0.56	191	0	0	0
1733	1	29.1	165	47	91	79.3	0	0	0	1	0	0	1	0	1	6908.1	0	CVC	CVC	4	4	626	0.3	0.3	0	0	0	0	0	1	1			4.1		56.58	3	286	13.8	1.1	1.27	2	1.18	1.1	140	0	0	0
1734	0	19.3	157.7	48	120	48	0	1	0	1	0	0	0	0	0	26977.3	0	IMH	IMH	39	39	205			0	2	2	0	0	0	0			3.7	0.6	74.57	2	122	4.4	0.74	0.798031	3	1.61	0.45	106	0	0	1
1735	1	21	174	63	130	63.5	0	1	0	1	0	0	0	0	0	1935.4	0	DDC	DDC	2	2	644			0	0	0	0	0	0	0			4.6		78.4	2	130	12.8	0.72	0.94	1	0.72	0.72	184	0	0	0
1736	0	23.1	159	62	101	58.4	0	0	0	1	0	0	0	0	0	1696.6	0	IMG	IMG	3	3	702			0	0	0	0	0	0	0			3.5		147.67	1	172	9.7	0.38	0.44	1	0.41	0.27	138	0	0	0
1737	1	26.2	182.2	72	122	87.1	0	0	0	1	0	0	0	0	0	1006	0	IMG	IMG	1	1	949			0	0	0	0	0	0	0			5		66.76	2	121	15.2	0.75	1.07	2	0.75	0.75	128	0	0	0
1738	1	26	166.2	98	160	71.7	0	1	0	1	0	0	0	0	0	1957	0	IMH	IMH	5	5	389			0	1	2	0	0	0	0			3.1		111.5	1	184	3.5	1.02	0.72	1	1.15	0.95	92	0	0	1
1739	1	29.4	156.6	59	122	72.1	0	0	0	1	0	0	1	1	0	2263.6	0	CVC	CVC	1	1	805			0	0	0	0	0	0	0			4.6		81.97	2	105	11.1	0.62	0.9	1	0.62	0.62	109	0	0	0
1740	0	25.5	153	90	155	59.6	1	0	0	1	0	0	1	0	0	2246.8	0	CVC	CVC	1	1	837	0.1	0.1	0	0	0	0	0	1	1			4.3		111.73	1	109	12.8	0.45	0.55	1	0.45	0.45	121	0	0	0
1741	0	27.2	148	64	116	59.5	0	0	1	1	0	0	1	0	0	3316.6	0	RC	RC	13	13	715			0	0.5	1	0	0	0	0			4.3	1.18	120.53	1	93	13.4	0.64	0.5	1	0.74	0.64	132	0	0	0
1742	1	18.4	159.7	70	130	47	0	1	0	1	0	0	0	0	0	4054.4	0	IMH	IMH	8	8	637			0	0	0	0	0	0	0			4		115.61	1	352	12.3	0.57	0.68	1	0.8	0.57	116	0	0	1
1743	0	24.3	148.4	67	132	53.5	0	0	0	1	0	0	1	0	0	2332.9	0	IME	IME	13	13	768			0	0	0	0	0	0	0			4.1		18.44	4	232	8.8	2.55	2.52	1	2.55	2.11	111	0	0	1
1744	0	29.1	145.5	76	155	61.5	0	1	0	1	0	0	1	0	0	4743.6	0	IMG	IMG	6	6	929			0	0	0	0	0	0	0			4.3	5.17	93.69	1	108	13.8	0.49	0.63	1	0.49	0.4	150	0	0	0
1745	0	23.8	140.5	68	139	47	0	0	0	1	0	0	0	0	0	3963.2	0	SPC	SPC	6	6	862			0	0	0	0	0	0	0			3.2	22.76	47.04	3	139	9.3	0.95	1.13	1	1.26	0.95	216	1	0	0
1746	0	22.2	150	69	128	50	0	0	0	1	0	0	0	0	0	8611.9	0	RC	RC	24	24	140	0.5	0.5	0	0	0	0	0	1	1	1	5	3.4	2.27	87.24	2	120	8	0.76	0.66	1	0.76	0.57	106	1	0	1
1747	1	24.5	174.7	70	125	74.7	0	0	0	1	0	0	1	0	0	2650.7	0	SPC	SPC	4	4	668	1	1	0	0	0	0	0	1	1	2	1	3.9	5.09	76.67	2	179	14.4	0.53	0.99	1	0.97	0.53	114	1	0	0
1748	0	17.1	155.9	63	93	41.5	0	1	0	1	0	0	1	0	0	7659.4	0	IMG	IMG	21	21	93			0	1	2	0	0	0	0			2.9	2.29	40.13	3	318	11.6	1.63	1.31	1	1.63	0.82	135	0	0	1
1749	1	23.8	167.5	61	154	66.9	0	1	0	1	0	0	0	0	0	5027.7	0	RC	RC	5	5	742			0	1	2	0	0	0	0			4.3	3.77	95.07	1		14.5	0.53	0.81	1	1.22	0.53	164	1	0	0
1750	1	24.6	170	73	140	71.2	0	1	1	1	0	0	1	0	0	7553.6	0	IMG	IMG	26	26	475			0	1	2	0	0	0	0			3.6	17.74	55.31	3	222	9.8	1.26	1.24	1	1.54	1.03	171	0	0	1
1751	1	22	172.3	71	107	65.2	0	1	0	1	0	0	0	0	0	1853	0	IMH	IMH	7	7	189			0	0	0	0	0	0	0			3.6	1.78	132.3	1	195	11.2	0.71	0.61	1	0.71	0.71	223	1	0	1
1752	0	24.9	148.2	72	117	54.6	0	0	0	1	0	0	0	0	0	6397.2	0	IMI	IMI	32	32	730			0	0	0	0	0	0	0			2.8	9.55	97.11	1	127	9.7	0.56	0.6	1	0.67	0.49	163	0	0	0
1753	1	21	164.9	65	152	57.1	0	1	0	1	0	0	0	0	0	4251.8	0	RC	RC	3	3	728			0	0	0	0	0	0	0			3.5	4.3	56.08	3		8.4	0.89	1.22	1	1.32	0.89	142	1	0	0
1754	1	22.4	168.9	56	94	63.9	0	1	0	1	0	0	0	0	0	3394.9	0	IMG	IMG	8	8	283			0	0	0	0	0	0	0			3	7.91	119.24	1	113	8.8	0.64	0.64	1	0.72	0.64	164	0	0	1
1755	1	26	171	133	188	76	0	0	0	1	0	0	0	0	0	23670.6	0	JRC	JRC	38	38	575	0.7	1.8	0	1	2	0	0	1	2	2	1	3.7	8.68	74.38	2	109	13.9	1.42	0.955196	3	1.49	0.99	185	1	0	1
1756	1	19.8	163.9	57	126	53.3	0	0	0	1	0	0	1	0	0	779.5	0	CNSC	CNSC	2	2	741			0	0	0	0	0	0	0			3.9		81.5	2		12.1	0.72	0.89	2	0.72	0.72	148	0	0	0
1757	0	24.2	159	84	140	61.1	0	1	0	1	0	0	0	0	0	2005.2	0	IMH	IMH	4	4	284			0	0.5	1	0	0	0	0			4.4		85.79	2	86	11.7	0.97	0.68	1	0.97	0.97	157	0	0	1
1758	0		155	68	155		0	1	0	1	0	0	1	0	0	4504.5	0	IMG	IMG	8	8	322			0	0	0	0	0	0	0			2.2	8.32	32.13	3	172	9.7	1.2	1.55	1	1.2	1.11	75	0	0	1
1759	1	23.6	171.1	53	100	69.1	0	1	0	1	0	0	1	0	0	9279.8	0	IMG	IMG	21	21	50			0	1	2	0	0	0	0			2.7	6.16	143.62	1	302	9.4	0.66	0.58	1	1.15	0.65	90	0	0	1
1760	1	24	160	90	151	61.5	0	0	0	1	0	0	0	0	0	13791.7	0	IMI	IMI	43	43	672			1	3	2	0	0	0	0			2.4	13.62	40.97	3	251	10.1	1.65	1.68	1	5.48	1.65	148	0	0	0
1761	1	23	166.1	75	115	63.5	0	1	0	1	0	0	0	0	0	753.9	0	IMH	IMH	3	3	298			0	0	0	0	0	0	0					118.41	1				0.69	1	0.67	0.67		0	0	1
1762	0	25.3	145	56	104	53.1	0	0	0	1	0	0	1	0	0	9263.3	0	DDC	DDC	16	16	613			0	0.5	1	0	0	0	0			3.2	7.37	166.7	1	369	12.6	0.34	0.39	1	0.51	0.28	90	0	0	0
1763	1	23.9	166.8	49	112	66.4	0	0	1	1	0	0	1	0	0	1538.2	0	CNSC	IMI	4	4	933			0	0	0	0	0	0	0			4.1	2.12	49.38	3	134	12.8	1.19	1.38	1	1.19	0.9	127	0	0	0
1764	0	22.9	155.3	61	106	55.2	0	0	0	1	0	0	1	0	0	15816	0	CVC	CVC	9	9	840	2	2	0	0	0	0	0	1	1	2	1	4.5	0.09	88.88	2	129	11	0.81	0.7	1	0.81	0.4	136	1	0	0
1765	1	27.5	168	54	104	77.6	0	1	0	1	0	0	0	0	0	1255.3	0	IMG	IMG	6	6	35			0	0	0	0	0	0	0			2.5		92.06	1		12.2	0.94	0.81	1	0.94	0.88	94	0	0	1
1766	1	19.6	161.8	69	140	51.2	0	1	0	1	0	0	0	0	0	2542.2	0	RC	RC	3	3	195			0	0	0	0	0	0	0			3.4		74.37	2	350	11	0.63	0.981544	3	0.63	0.63	112	1	0	1
1767	0	25.1	150.3	63	138	56.7	0	0	0	1	0	0	1	0	0	1174.1	0	CVC	CVC	3	3	615			0	0	0	0	0	0	0			4.1	0.7	86.23	2	245	12.6	0.7	0.67	1	0.75	0.7	183	0	0	1
1768	1	18.8	171.2	84	110	55	0	0	0	1	0	0	0	0	0	797.7	0	IMG	IMG	2	2	790			0	0	0	0	0	0	0			4		97.1	1	150	13	0.61	0.88	1	0.61	0.61	152	0	0	0
1769	1	28.5	179.7	78	154	92	0	0	1	1	0	0	1	0	0	5584.6	0	CNSC	SPC	13	13	876			0	0.5	1	0	0	0	0			4.3	0.13	87.24	2	165	13.7	0.81	0.88	1	1.14	0.81	205	1	0	0
1770	1	24	166.7	60	89	66.7	0	0	0	1	0	1	0	0	0	442.2	0	CVC	CVC	1	1	832			0	0	0	0	0	0	0			4.4		74.37	2	138	14	1.1	1.04658	3	1.1	1.1	140	0	0	0
1771	0	24	170	46	100	69.3	0	0	0	1	0	0	0	0	0	3296.7	0	CNSC	CNSC	13	13	951			0	0.5	1	0	0	0	0			3.6	12.16	132.82	1	116	6.3	0.64	0.44	1	0.64	0.34	91	0	0	0
1772	1	21.3	174.2	74	146	64.5	0	0	0	1	0	0	0	0	0	2650.9	0	SPC	SPC	3	3	943			0	0	0	0	0	0	0			3.5	4.61	61.73	2		12.2	1.08	1.14	1	1.08	1.08		1	0	0
1773	1	27.5	160.6	72	157	71	0	0	0	1	0	0	1	0	0	1040.4	0	IMN	IMN	2	2	641			0	1	2	0	0	0	0			2.2		42.65	3	118	13	1.95	1.55	1	1.95	1.95	263	0	0	0
1774	0			72	133	55.5	0	0	0	1	0	0	0	0	0	1556.1	0	IMG	IMG	4	4	920			0	0	0	0	0	0	0			3.3		70.1	2	102	7.8	0.85	0.81	1	0.85	0.85	165	0	0	0
1775	0	28.1	142.9	69	137	57.4	1	0	0	1	0	0	1	0	0	2155.1	0	CVC	CVC	1	1	826			0	0	0	0	0	0	0			4.1		74.49	2	143	9.7	0.89	0.739736	3	0.89	0.89	155	0	0	0
1776	0			64	122	48.3	0	0	0	1	0	0	0	0	0	5352.4	0	IMI	IMI	13	13	933			0	2	2	0	0	0	0			3.3	4.91	78.49	2	144	9.5	0.83	0.71	1	1.61	0.78	133	0	0	0
1777	0			96	157		1	0	0	1	0	0	1	0	0	5292.1	0	CVC	CVC	2	2	949	0.4	0.4	0	0	0	0	0	1	1			4.5		75.7	2	115	13.5	0.67	0.75	1	0.67	0.67	181	0	0	0
1778	1	22.9	169.2	63	102	65.5	0	1	0	1	0	0	1	0	0	5130.6	0	IMG	IMG	8	8	10			0	3	2	0	0	0	0			2.6		115.6	1	124	12.3	0.98	0.7	1	6.06	0.7	130	0	0	1
1779	1	26.5	158.2	55	114	66.4	0	0	1	1	0	0	0	0	1	18440.5	0	CVC	CVC	18	18	969	3.9	7.6	0	3	2	0	0	1	2			4.3	8.52	74.39	2	39	8.7	3.06	0.981321	3	3.4	1.89	118	1	0	0
1780	1	27.2	158	79	153	68	0	0	0	1	0	0	1	0	0	5276.8	0	SPC	SPC	8	8	623			0	0	0	0	0	0	0			3.3	15.58	93.65	1		11.8	0.53	0.83	1	0.79	0.53	102	1	0	0
1781	1	23.5	165	80	130	64	0	0	0	1	0	0	0	0	0	2200.6	0	RH	RH	13	13	824			0	0	0	0	0	0	0			4.7	0.47	73.68	2	128	13.4	0.77	0.987105	3	0.77	0.74	238	0	0	0
1782	1	30.5	164	93	171	82	0	0	1	1	0	0	1	0	0	1880.4	0	CNSC	CNSC	6	6	879			0	0	0	0	0	0	0			3.2	0.06	20.84	4	299	10.8	2.99	2.97	1	3.05	2.96	123	0	0	0
1783	0	15.6	159	48	83	39.4	0	0	0	1	0	0	0	0	0	20626.4	0	EM	EM	29	29.7	29	28.9	28.9	0	2	2	0	0	1	1	5	4	2		74.47	2	73	10.7	0.5	0.749815	3	2	0.18	116	1	1	1
1784	1	20.7	162	43	99	54.2	0	0	0	1	0	0	0	0	0	3139.3	0	IMG	IMG	6	6	449			0	1	2	0	0	0	0			3.5		133.59	1	135	9.3	0.84	0.63	1	0.93	0.84	241	0	0	1
1785	1	25	168.7	73	126	71.2	0	1	0	1	0	0	1	0	0	24678.8	1	GS	GS	38	38	407	4.9	7.2	1	3	2	1	14	1	2	2	1	3.1	3.92	66.96	2	256	12.5	1.62	1.06	1	5.65	1.35	111	1	0	1
1786	1		172	51	99		0	0	0	1	0	0	0	1	1	23528.9	0	CVC	CVC	23	23	658	3.7	8.5	0	1	2	0	0	1	2			3.6	3.39	43.73	3	103	10.1	1.19	1.52	1	2.12	0.98	147	1	0	0
1787	1	19.8	175	65	106	60.6	0	0	0	1	0	0	0	0	0	3867.6	0	IMG	IMG	11	11	735			0	0	0	0	0	0	0			3.8	0.07	72.8	2	203	9.7	0.84	1.01	1	0.84	0.65	148	0	0	0
1788	0	22.5	151.3	60	115	51.6	0	0	0	1	0	0	0	0	0	3129.9	0	IMN	IMN	8	8	643			0	0	0	0	0	0	0			2.5	20.76	15.56	4	85	9.5	2.9	2.88	1	2.9	1.48	69	0	0	0
1789	0	23.5	157.8	70	102	58.4	0	1	0	1	0	0	0	0	0	7968.8	0	DDC	GS	17	17	360			0	0	0	0	0	0	0			4.1	0.11	82.7	2	151	9.2	0.54	0.76	1	0.64	0.5	173	1	0	1
1790	1	23.4	164	71	129	62.9	0	0	0	1	0	0	0	0	0	28204.7	0	CNSC	CNSC	45	45	164	11.6	12.2	0	0.5	1	0	0	1	2	2	1	3.2	1.54	93.67	1	340	11.9	0.77	0.84	1	1.12	0.69	83	1	0	1
1791	0	28.2	159	0	103	71.2	0	0	0	1	0	0	1	0	0	2629.2	0	GS	GS	2	2	869			0	0	0	0	0	0	0			2.9	0.08	73.41	2	94	11.4	0.76	0.85	1	0.76	0.76	135	0	0	0
1792	1	26.5	163.5	89	123	70.8	0	0	0	1	0	0	1	0	0	23757.2	0	GC	CVC	20	20	820	3	3	0	0	0	0	0	1	1	2	1	3.6	4.18	70.84	2	83	13.3	1.02	1.07	1	1.18	0.61	102	1	0	0
1793	1	24.4	171.2	57	104	71.6	0	0	0	1	0	0	0	0	0	2248.6	0	SPC	SPC	4	4	668			0	0	0	0	0	0	0			4	1.83	115	1	98	13.7	0.56	0.71	1	0.75	0.56	162	1	0	0
1794	1	26.7	164.2	72	123	72	0	1	0	1	0	0	1	0	0	1868.5	0	IMG	IMG	3	3	810			0	0	0	0	0	0	0			3.8		97.23	1	78	13.6	0.62	0.78	2	0.62	0.62	95	0	0	0
1795	0	27	157	78	137	66.5	0	1	0	1	0	0	0	0	0	32931.3	1	GS	GS	40	40	40	8.4	8.4	0	3	2	1	6	1	1	2	1	3.6	5.55	70.12	2	188	11.5	0.55	0.79	1	3.04	0.55	163	1	0	1
1796	1	31.6	160	67	163	81	0	0	0	1	0	0	0	0	0	21150.4	0	IMG	IMG	38	38.2	38			0	2	2	0	0	0	0			2.6	1.66	82.35	2	190	7.8	0.9	0.91	1	2.25	0.57	79	0	1	1
1797	1			74	147		0	0	0	1	0	0	1	1	1	11558.8	0	CVC	CVC	3	3	862	2.5	2.5	0	0	0	0	0	1	1			4.1		97.3	1	201	12.8	0.84	0.76	1	0.84	0.81	121	0	0	0
1798	1	23.5	164.8	90	169	63.7	0	0	1	1	0	0	1	1	0	4292.4	0	CVC	UR	15	15	338			1	1	2	0	0	0	0			3.6	0.14	22.34	4	500	12.4	2.14	2.79	1	3.51	2.14	145	1	0	1
1799	0	18.3	159.7	78	112	46.8	0	0	0	1	0	0	0	0	0	14237.2	0	IMG	IMG	51	51	914			0	1	2	0	0	0	0			1.6	4.92	149.39	1	174	11.1	0.6	0.44	1	0.7	0.34	60	1	0	0
1800	1	19.8	163	71	122	52.5	0	1	0	1	0	0	0	0	0	11419.9	0	GS	GS	11	11	744	2.3	2.3	0	0	0	0	0	1	1	2	1	3.8	11.86	74.45	2	153	9.4	1.11	0.988041	3	1.11	0.8	134	0	0	1
1801	1	24.6	171.6	80	122	72.4	0	0	0	1	0	0	0	0	0	2073.6	0	IME	IME	11	11	783			0	0	0	0	0	0	0			4.3	0.12	74.91	2	332	11.9	0.84	1.04	1	0.91	0.84	135	0	0	0
1802	0	28.2	161.8	59	158	73.8	0	1	0	1	0	0	0	0	0	2163.4	0	OG	OG	4	4	954			0	0	0	0	0	0	0			4.4		122.24	1	230	13.9	0.33	0.52	1	0.33	0.33	187	0	0	0
1803	1	24.9	169	63	109	71	0	0	0	1	0	0	1	0	1	7556.6	0	CVC	CVC	2	2	651	1.5	1.5	0	0	0	0	0	1	1			4.2		140.87	1	120	15.7	0.53	0.57	1	0.53	0.53	122	0	0	0
1804	0	26.4	160	74	136	67.5	1	0	0	1	0	0	1	0	0	1189.8	0	CVC	CVC	2	2	883			0	0	0	0	0	0	0			4.4		76.02	2	197	10.7	0.56	0.74	1	0.56	0.56	188	0	0	0
1805	1	21.6	167.4	84	124	60.6	0	0	0	1	0	0	0	0	0	12813.3	0	GS	GS	6	6	799			0	0	0	0	0	0	0			3.9		72.74	2	129	13.2	0.63	0.98	1	0.86	0.63	111	1	0	0
1806	0	20	165	66	130	54.4	0	0	0	1	0	0	1	0	0	5051	0	JRC	JRC	12	12	617			0	1	2	0	0	0	0			3.7	4.72	162.31	1	122	11.7	0.35	0.38	1	0.57	0.11	160	1	0	0
1807	0	24.1	158	81	171	60.2	0	0	0	1	0	0	1	0	0	926.2	0	IMG	IMG	5	5	889			0	1	2	0	0	0	0			3.1		14.49	5	288	13.9	2.93	3.15	1	3.49	2.84	154	0	0	0
1808	1	28.6	159.2	80	147	72.6	0	0	0	1	0	0	0	0	0	2505.7	0	GS	GS	2	2	911			0	0	0	0	0	0	0			3.5	2.83	46.79	3		11.7	1.26	1.51	1	1.47	1.26	149	1	0	0
1809	0	22.3	150.2	71	145	50.4	0	0	0	1	0	0	0	0	0	2448.2	0	SPC	SPC	4	4	783			0	0	0	0	0	0	0			3.8	2.35	70.5	2	155	11.7	0.5	0.79	1	0.71	0.5	111	1	0	0
1810	1	24.2	169	70	126	69	0	1	0	1	0	0	0	0	0	190.6	0	IMH	IMH	1	1	613			0	0	0	0	0	0	0			4		72.08	2	159	14	0.96	0.99	1	0.96	0.96	169	0	0	0
1811	0	26.6	147.2	86	179	57.6	0	0	0	1	0	0	1	0	0	591.9	0	OL	OL	4	4	720			0	0	0	0	0	0	0			4.2		38.88	3	286		1.39	1.35	1	1.39	1.39	143	0	0	0
1812	0	27.9	150	35	66	62.7	0	0	0	1	0	0	0	0	0	7018.3	1	IMN	IMN	11	11	814	1.8	1.8	1	3	2	0	0	1	1	1	5	4.3		74.43	2	234	9.9	15.2	0.746798	3	15.2	1.91	138	1	0	0
1813	1	27.1	162	83	154	71.1	0	0	0	1	0	0	0	0	0	2983.4	0	IMG	IMG	6	6	954			0	2	2	0	0	0	0			4		74.41	2	77	11.5	2.11	0.960998	3	2.11	0.91	138	0	0	0
1814	1	20.3	165	70	100	55.2	0	0	0	1	0	0	1	0	0	2290.1	0	IMG	IMG	6	6	239			0	1	2	0	0	0	0			3.6	0.58	57.85	3	315	12.4	1.89	1.19	1	1.89	0.89	133	0	0	1
1815	1	34.5	164.1	52	109	93	1	0	0	1	0	0	1	0	0	1611.4	0	IME	IME	6	6	647			0	0	0	0	0	0	0			4.3		48.1	3	194	12	1.43	1.47	1	1.43	1.29	143	0	0	0
1816	1	25.3	171	88	148	74	0	0	0	1	0	0	1	0	0	5105.1	0	RC	RC	8	8	410			1	1	2	0	0	0	0			3.5	8.39	12	5	117	8.3	5.31	4.77	1	5.42	5.15	159	0	0	1
1817	0	25.1	138.9	69	136	48.4	0	0	0	1	0	0	0	0	1	2330.9	0	CVC	CVC	2	2	19	1.7	1.7	0	1	2	0	0	1	1			4.4	10.6	74.43	2	173	10.1	1.04	0.740223	3	1.08	0.86	122	0	0	1
1818	1			63	117		0	0	0	1	0	0	0	1	0	1436.8	0	CVC	CVC	3	3	951			0	0	0	0	0	0	0			3.7		70.75	2	168	13.7	0.82	1.02	1	0.82	0.82	158	0	0	0
1819	0	23.5	144.8	63	147	49.2	0	1	0	1	0	0	1	0	0	8532.7	0	GS	GS	8	8	631	0.9	0.9	0	0	0	0	0	1	1	2	1	3	16.52	70.07	2	171	6.9	0.38	0.78	1	0.58	0.38	118	1	0	0
1820	1	26	158.2	84	150	65	0	0	0	1	0	0	0	0	0	571.6	0	UR	UR	1	1	889			0	2	2	0	0	0	0			4.2		73.73	2	323	14.7	2.14	0.98889	3	2.14	2.14	109	0	0	0
1821	0	18.9	148.6	53	102	41.7	0	1	0	1	0	0	0	0	0	2019	0	OG	OG	5	5	118			0	0.5	1	0	0	0	0			3.7		263.52	1	131	9.9	0.4	0.27	1	0.4	0.4	129	0	0	1
1822	0	20.5	158.2	84	160	51.3	0	0	0	1	0	0	0	0	0	2984.9	0	NP	NP	20	20	837			0	0	0	0	0	0	0			3.8		61.48	2	196	15.2	0.74	0.91	1	0.74	0.74	135	0	0	0
1823	0	32	158.4	88	153	80.4	0	0	0	1	0	0	0	0	0	5457.1	0	JRC	JRC	7	7	685			0	0	0	0	0	0	0			3.2	8.23	79.21	2	148	14	0.46	0.75	1	0.73	0.46	116	1	0	0
1824	1	27.9	169.6	74	124	80.2	0	0	0	1	0	0	0	0	0	1075.5	0	IMG	IMG	1	1	945			0	0	0	0	0	0	0			4.7		74.5	2	113	15.6	0.72	1.02437	3	0.72	0.72	148	0	0	0
1825	1	22.8	171.4	77	119	67	0	1	0	1	0	0	0	0	0	5126.7	0	IMH	IMH	18	18	59			0	0	0	0	0	0	0			3.5	3.58	100.61	1	90	10.2	0.67	0.75	1	0.89	0.55	133	0	0	1
1826	0	18.4	150	69	112	41.5	0	0	0	1	0	0	0	0	0	7925.9	0	JRC	RH	29	29	767			0	0.5	1	0	0	0	0			4.3	25.86	74.34	2	135	10.8	1	0.739393	3	1	0.44	186	1	0	0
1827	1			54	107		0	0	0	1	0	0	0	0	0	2772	0	IMG	IMG	5	5	864			0	1	2	0	0	0	0			2.7	0.42	74.43	2	379	8.1	0.79	0.985672	3	1.31	0.79	72	0	0	0
1828	0	23.4	147.8	86	167	51.1	0	0	0	1	0	0	1	0	0	4723.1	0	SPC	SPC	7	7	881			0	0	0	0	0	0	0			2.9	9.88	97.3	1	156	9.6	0.48	0.62	1	0.61	0.44	102	1	0	0
1829	1	25	167.9	79	138	70.5	0	1	0	1	0	0	0	0	0	1439.6	0	UR	UR	3	3	845			0	0.5	1	0	0	0	0			4.1	0.25	74.56	2	129	14.8	1.27	1.00548	3	1.27	1.27	178	1	0	0
1830	1	20.4	170	75	155	59	0	0	0	1	0	0	0	0	0	3881.5	0	GC	GC	7	7	135			0	0	0	0	0	0	0			2.6	3.66	68.42	2	286	10.3	1.15	1.05	1	1.26	1.14	136	0	0	1
1831	0	25.8	154.8	95	118	61.9	0	0	0	1	0	0	0	0	0	617.1	0	SPC	SPC	3	3	923			0	0	0	0	0	0	0			3.5		24.22	4	229		1.83	1.95	1	1.83	1.83	111	0	0	0
1832	0	26.3	152.1	87	158	60.8	0	0	0	1	0	0	0	0	0	10438.1	0	JRC	JRC	15	15	866			0	0	0	0	0	0	0			3.3	2.84	78.1	2	74	9.1	0.66	0.73	1	0.69	0.55	164	1	0	0
1833	1	19.4	173.5	81	145	58.4	0	0	0	1	0	0	1	0	0	31276.2	0	CVC	CVC	19	19	812	3	3	0	0	0	0	0	1	1	2	1	4.5	3.8	85.89	2	92	13.8	0.72	0.9	1	1.09	0.44	173	1	0	0
1834	1	22.3	168	80	143	62.8	0	0	0	1	0	0	0	0	0	3732.2	0	GC	GC	4	4	633			0	0	0	0	0	0	0			3.5	1.52	118.25	1	178	13	0.33	0.66	1	0.59	0.33	87	0	0	0
1835	1			56	96	50.8	0	0	0	1	0	0	1	0	0	1920.4	0	GC	GC	1	1	164			0	0	0	0	0	0	0			2.5		182.4	1	137	11.4	0.41	0.45	1	0.41	0.41	66	0	0	1
1836	0	21	156.6	70	122	51.4	0	1	0	1	0	0	0	0	0	6970.4	0	IMH	IMH	19	19	341			0	2	2	0	0	0	0			5	0.29	241.93	1	99	11.4	0.66	0.32	1	0.66	0.38	184	0	0	1
1837	0	16.7	152	70	106	38.6	0	0	0	1	0	0	1	0	0	1488.1	0	IMJ	IMJ	10	10	927			0	1	2	0	0	0	0			3.5	11.97	274.8	1	152	11.9	0.43	0.25	1	0.43	0.43	199	0	0	0
1838	1	25.9	167.3	75	137	72.4	0	1	0	1	0	0	1	0	0	1693.5	0	IMH	IMH	7	7	158			0	1	2	0	0	0	0			4		41.48	3	187	15.5	1.99	1.62	1	1.99	1.63	151	0	0	1
1839	1	28.3	157.8	80	129	70.4	0	0	0	1	0	0	0	0	0	929.7	0	JRC	JRC	2	2	739			0	0	0	0	0	0	0					113.6	1			0.56	0.72	1	0.56	0.56		1	0	0
1840	1	22.3	163.5	68	127	59.7	0	1	0	1	0	0	0	0	0	8487	0	GS	GS	8	8	789	0.6	0.6	0	0	0	0	0	1	1	2	1	4.2	4.88	111.91	1	244	12.1	0.68	0.72	1	0.72	0.5	131	1	0	0
1841	0	20.3	160	82	151	52	0	0	1	1	0	0	1	0	0	6076.6	0	CNSC	RH	23	23	759			0	0	0	0	0	0	0			4	0.44	74.37	2	167	12.9	0.57	0.739183	3	0.57	0.37	219	0	0	1
1842	1	21.4	177	90	147	67.1	0	1	0	1	0	0	0	0	0	4316.7	0	IMG	IMG	5	5	883			0	0	0	0	0	0	0			4.4		83.16	2	234	13.7	0.84	0.92	1	0.84	0.84	167	0	0	0
1843	0	24	154	85	135	57	0	0	1	1	0	0	1	0	0	4245.5	0	CNSC	CNSC	9	9	608			0	0.5	1	0	0	0	0			4.3		74.36	2	207	13.4	0.79	0.757994	3	0.95	0.64	201	0	0	0
1844	0	34.9	154.2	63	126	83	0	0	0	1	0	0	1	0	0	11787.4	0	JRC	JRC	22	22	687			0	1	2	0	0	0	0			3.4	1.36	27.11	4	172	9.3	1.51	1.8	1	2.51	1.51	121	1	0	0
1845	0	22.9	158	70	123	57.1	0	0	0	1	0	0	0	0	0	5418.4	0	IMN	IMN	9	9	837			1	1	2	1	6	0	0			2.9	1.34	3.51	5	117	7.9	11.27	10.92	1	11.27	6.57	119	0	0	0
1846	0		157.1	73	125		0	0	0	1	0	0	1	0	0	3375.1	0	IMJ	IMJ	15	15	715			1	1	2	0	0	0	0			2.3	12.13	24.13	4	124	8.9	2.6	2.02	1	2.6	1.56	189	0	0	1
1847	1	30.6	173.7	84	167	92.2	0	0	0	1	0	0	1	0	0	1026.4	0	IMN	IMN	4	4	895			1	1	2	0	0	0	0			3.5		7.63	5	117	9.3	9.26	7.61	1	9.26	9.26	146	1	0	0
1848	0	17.4	155	84	146	41.9	0	0	0	1	0	0	1	0	0	2130.7	0	IMN	IMN	4	4	163			0	1	2	0	0	0	0			3.7		10.58	5	202	8.9	5.14	3.95	1	5.14	4.79	228	0	0	1
1849	1	31.9	163.3	78	165	85.1	1	0	0	1	0	0	1	0	0	5717.4	0	CVC	CVC	2	2	693	0.1	0.1	0	0	0	0	0	1	1			4.5		75.6	2	150	13.8	0.83	0.98	1	0.83	0.83	162	0	0	0
1850	1	26.1	169	86	126	74.5	1	0	0	1	0	0	0	0	0	1071.7	0	IME	IME	6	6	760			0	0	0	0	0	0	0			4.8		74.03	2	208	17.4	0.52	1.10267	3	0.52	0.52	297	0	0	0
1851	1	21.5	163.5	81	150	57.4	0	1	0	1	0	0	0	0	0	3702.7	0	IMG	IMG	3	3	205			0	0	0	0	0	0	0			4.3		76.3	2	270	16.3	0.78	1.06	1	0.84	0.78	153	0	0	1
1852	1	19.6	156	68	98	47.7	0	1	0	1	0	0	1	0	0	23938.7	0	GS	GS	32	32.6	32	3.7	3.7	0	2	2	0	0	1	1	2	1	2.2	9.8	78.5	2		9.2	1.6	0.97	1	2.55	0.67	19	0	1	1
1853	1	19.7	165	67	136	53.7	0	0	1	1	0	0	0	0	0	3262.4	0	CNSC	CNSC	7	7	427			0	0.5	1	0	0	0	0			3.7	2.06	74.43	2	103	14	0.82	0.954576	3	1.21	0.79	143	0	0	1
1854	0	21.3	156.2	60	89	52	0	1	0	1	0	0	0	0	0	4635.7	0	CNSC	CNSC	14	14	44			0	0	0	0	0	0	0			3.8	0.6	74.37	2	127	11.7	0.62	0.780358	3	0.74	0.6	183	1	0	1
1855	1	23.2	158	79	155	57.8	0	1	0	1	0	0	1	0	0	22850.4	0	CNSC	IMH	47	47	152	4.6	4.6	0	0.5	1	0	0	1	1	3	2	4.5	1.21	127.06	1	115	14.7	0.66	0.63	1	0.79	0.45	276	1	0	1
1856	1	26.8	175.3	74	112	82.5	0	0	0	1	0	0	0	0	0	18377.5	0	CVC	CVC	13	13	736	2.1	2.1	0	0	0	0	0	1	1	2	1	4	5.12	73.87	2	133	13.3	0.95	1.03194	3	1.18	0.37	118	1	0	0
1857	0	22	156.6	58	113	54	0	0	0	1	0	0	1	0	0	28643.6	0	CVC	CVC	20	20	734	3	3	0	0	0	0	0	1	1	2	1	4.3	6.11	74.45	2	94	13.5	0.59	0.781841	3	0.66	0.34	146	1	0	0
1858	1	30.3	161.5	91	138	79	0	0	0	1	0	0	0	0	0	3862	0	IMG	IMG	5	5	934			0	0	0	0	0	0	0			3.7	14.43	60.06	2	151	14.7	1.15	1.17	1	1.15	0.79	94	0	0	0
1859	0	23.9	162.3	61	100	63	0	0	0	1	0	0	0	0	0	1370.4	0	JRC	JRC	2	2	659			0	0	0	0	0	0	0					79.29	2			0.65	0.77	1	0.65	0.65		1	0	0
1860	1	19.7	170.4	63	113	57.3	0	1	0	1	0	0	0	0	0	875.9	0	IMH	IMH	5	5	128			0	0	0	0	0	0	0			4		89.75	2	149	8.9	0.92	0.83	1	0.92	0.92	127	0	0	1
1861	1	22.9	172	76	130	67.8	0	1	0	1	0	0	0	0	0	3902.9	0	IMG	IMG	6	6	922			0	0	0	0	0	0	0			4.4		94.46	1	170	14.6	0.67	0.87	1	0.72	0.67	157	0	0	0
1862	0	22.4	150	70	131	50.4	0	0	0	1	0	1	1	0	0	2265.5	0	IMN	IMN	5	5	962			1	0	0	0	0	0	0			3.2	11.69	5.98	5	124	9.4	6.32	6.77	1	6.32	5.67	132	0	0	0
1863	0	20.3	155.5	102	158	49.2	0	1	0	1	0	0	0	0	0	6395.4	0	CNSC	CNSC	6	6	827			0	0	0	0	0	0	0			4.6		82.44	2	110	14.2	0.61	0.75	1	0.61	0.42	141	1	0	0
1864	1	25	170.3	80	143	72.6	0	1	0	1	0	0	0	0	0	813.9	0	IME	IME	6	6	918			0	0	0	0	0	0	0			3.6		47.44	3	414	12	1.73	1.51	1	1.73	1.46	193	0	0	0
1865	1	20.3	166.5	66	129	56.2	0	1	0	1	0	0	0	0	0	2474.4	0	IMG	IMG	3	3	282			0	0	0	0	0	0	0			4.2		74.45	2	407	11.7	0.98	0.969097	3	0.98	0.98	151	0	0	1
1866	0	32.8	147.7	81	160	71.6	0	0	0	1	0	0	0	0	0	3513.4	0	UR	UR	8	8	937			0	0	0	0	0	0	0			2.8		67.88	2	179	9.6	0.49	0.8	1	0.76	0.49	147	1	0	0
1867	0	24.5	157.8	78	138	61.1	0	0	0	1	0	0	0	0	0	7896.2	0	SPC	SPC	22	22	868			0	0	0	0	0	0	0			4.2	0.03	74.36	2	109	13	0.46	0.757969	3	0.58	0.29	168	1	0	0
1868	1	27.1	155.8	64	143	65.8	0	0	0	1	0	0	0	0	0	5380.4	0	JRC	JRC	10	10	954			0	0.5	1	0	0	0	0			3.8	14.77	100.19	1	126	11.2	0.74	0.76	1	0.99	0.68	119	1	0	0
1869	0	24.9	158	79	157	62.1	0	0	1	1	0	0	1	0	0	3647.8	0	CNSC	CNSC	13	13	621			0	0.5	1	0	0	0	0			3.7	1.42	106.07	1	169	10.5	0.7	0.54	1	0.77	0.58	153	0	0	0
1870	1			84	147		1	0	0	1	0	0	1	0	0	5144.4	0	CVC	CVC	2	2	873	0.1	0.1	0	0	0	0	0	1	1			4.5		94.75	1	186	13.1	0.68	0.79	1	0.78	0.68	158	0	0	0
1871	0	32.3	152.7	75	119	75.3	0	1	1	1	0	0	1	0	0	1054.7	0	IMH	IMH	5	5	662			0	0	0	0	0	0	0			4.2		164.78	1	289	12.2	0.32	0.41	1	0.32	0.32	248	0	0	0
1872	0	22.9	152.3	76	170	53.2	1	0	0	1	0	0	0	0	0	1312.3	0	OL	OL	6	6	783			0	0	0	0	0	0	0			4.2	0.01	73.79	2	108	12.5	0.62	0.776932	3	0.62	0.62	121	0	0	0
1873	1	23.7	164.6	75	133	64.1	0	0	0	1	0	0	0	0	0	631.8	0	OL	OL	4	4	759			0	0	0	0	0	0	0			3.8		74.44	2	148	14.4	0.82	0.969175	3	0.82	0.82	163	0	0	0
1874	1	26.3	174	82	141	79.5	1	0	0	1	0	0	1	0	0	2288.1	0	CVC	CVC	1	1	895	0.1	0.1	0	0	0	0	0	1	1			4.3		39.73	3	131	15.5	0.8	1.75	1	0.8	0.8	140	0	0	0
1875	1	26.2	154.2	66	116	62.3	0	1	0	1	0	0	0	0	0	15339.9	0	GS	GS	28	28	750			0	0.5	1	0	0	0	0			3.2	9.51	104.37	1	190	12.7	0.94	0.73	1	0.97	0.71	170	1	0	0
1876	0	28.5	153.1	68	146	66.8	0	0	0	1	0	0	0	1	0	23207.5	0	IME	CVC	44	44	750	1.9	1.9	0	1	2	0	0	1	1	2	1	3.8	0.11	41.35	3	97	8.4	1.33	1.38	1	1.88	1.09	189	1	0	0
1877	0	19.3	151	94	146	44.1	0	1	0	1	0	0	1	0	0	15526.2	0	IMN	GS	27	27	462	1.6	1.6	0	0	0	0	0	1	1	2	1	2.4	21.64	31.8	3	180	10.1	1.65	1.54	1	1.71	0.82	70	1	0	1
1878	1	25	171.5	59	137	73.6	0	0	0	1	0	0	0	0	0	3302.4	0	JRC	JRC	12	12	890			0	0	0	0	0	0	0			3.6	6.91	109.98	1	127	12.6	0.56	0.72	1	0.75	0.56	179	1	0	0
1879	1	26.2	167.4	85	140	73.5	0	0	1	1	0	0	1	0	0	2015.1	0	CNSC	CNSC	7	7	908			0	0	0	0	0	0	0			3.9	5.96	88.31	2	95	9.8	0.77	0.85	1	0.84	0.77	172	0	0	0
1880	1	18	176.6	65	145	56.2	0	1	0	1	0	0	0	0	0	5108.2	0	IMH	IMH	9	9	82			0	0	0	0	0	0	0			3.6	8.75	141.73	1	135	13.6	0.32	0.57	1	0.53	0.32	252	0	0	1
1881	1	21	168	78	134	59.2	0	0	0	1	0	0	0	0	1	8191.4	0	CVC	CVC	5	5	929	0.9	0.9	0	0	0	0	0	1	1			4.4		74.32	2	327	13.9	0.73	1.02013	3	0.75	0.73	168	0	0	0
1882	0			92	146		0	0	0	1	0	0	0	0	0	9074.2	0	SPC	SPC	16	16	834			0	0	0	0	0	0	0			3.7	8.46	68.14	2	106	12.8	0.62	0.86	1	0.73	0.5	136	1	0	0
1883	0	20.9	155.4	68	120	50.5	0	0	0	1	0	0	0	0	0	9462.4	0	JRC	JRC	15	15	907			0	0.5	1	0	0	0	0			3.5	5.77	68.12	2	96	10.1	0.75	0.81	1	1.06	0.7	164	1	0	0
1884	0	26	149.4	69	151	58	0	0	0	1	0	0	0	0	0	5146.2	0	JRC	JRC	6	6	750			0	0	0	0	0	0	0			3.4	9.44	66.14	2	103	9.1	0.58	0.82	1	0.79	0.38	119	1	0	0
1885	0	18.4	140	67	95	36	0	0	0	1	0	0	1	0	0	4192.1	0	RC	RC	10	10	399			0	1	2	0	0	0	0			3.1	2.02	92.05	1	142	10.6	0.96	0.63	1	0.96	0.63	86	0	0	1
1886	0	26	153.9	70	112	61.6	0	1	0	1	0	0	0	0	0	14427.4	0	GS	GS	33	33	784			0	1	2	0	0	0	0			4.4	0.12	84.77	2	118	10.8	0.89	0.68	1	1.35	0.33	193	1	0	0
1887	1	23.3	165.8	72	145	64	0	0	0	1	0	0	1	0	0	886.9	0	OL	OL	4	4	865			0	0	0	0	0	0	0			3.9	0.93	88.79	2	175	13	1.03	0.83	1	1.03	1.03	164	0	0	0
1888	1	24.6	164.8	75	128	66.8	0	0	0	1	0	0	0	0	0	1623	0	CNSC	CNSC	12	12	854			0	0	0	0	0	0	0			4.4	0.02	88.27	2	245	15	0.86	0.89	1	1.03	0.86	139	0	0	0
1889	0	25	155	61	117	60	0	1	1	1	0	0	0	0	0	5697.7	0	SPC	RH	21	21	615			0	0	0	0	0	0	0			2.8	10.36	90.8	1		10.3	0.54	0.63	1	0.66	0.52	140	1	0	0
1890	1	26.2	158.9	79	142	66.1	1	0	0	1	0	0	1	0	0	1280.9	0	CVC	CVC	2	2	644			0	0	0	0	0	0	0			4.5		91.78	1	195	15.1	0.59	0.82	1	0.59	0.59	195	0	0	0
1891	0	24.8	155	71	136	59.6	0	0	1	1	0	0	1	0	0	2524.3	0	CNSC	OG	7	7	632			0	0	0	0	0	0	0			3.9		38.21	3	137	11	1.03	1.34	1	1.03	1.03	156	1	0	0
1892	1			83	179	76.8	1	0	0	1	0	0	1	0	0	5895.2	0	CVC	CVC	2	2	790	1	1	0	0	0	0	0	1	1			4.4		76.27	2	219	13.7	0.79	0.97	1	0.86	0.79	145	0	0	0
1893	1	23.3	165	70	110	63.4	0	0	0	1	0	0	0	0	0	673.5	0	IMG	IMG	2	2	951			0	0	0	0	0	0	0			4.9		49.76	3	95	14.1	0.98	1.44	2	0.98	0.98	203	0	0	0
1894	1	32	160	75	144	81.8	0	0	0	1	0	0	1	0	0	5136.9	0	GS	GS	9	9	763			0	1	2	0	0	0	0			4.5	15.58	54.11	3	328	13.8	2.28	1.32	1	2.28	1.04	175	0	0	0
1895	0	24	152.9	77	133	56	1	0	0	1	0	0	1	1	0	1267.4	0	CVC	CVC	2	2	775			0	0	0	0	0	0	0			4.6		53.09	3	137	13	0.74	1.02	1	0.74	0.74	129	0	0	0
1896	0	16.4	153.9	64	125	38.95	0	0	0	1	0	0	1	0	0	2242.9	0	CNSC	CNSC	6	6	740			0	0	0	0	0	0	0			2.7	6.41	74.38	2		8.1	0.57	0.740656	3	0.57	0.53	121	0	0	0
1897	1	28.3	165	82	135	77.1	0	0	0	1	0	0	1	0	0	1631.8	0	DDC	DDC	1	1	619			0	0	0	0	0	0	0			4.9		112.73	1	124	15.4	0.5	0.72	1	0.5	0.5	188	0	0	0
1898	0	23.8	151	39	138	54.3	0	0	0	1	0	0	0	0	1	7580.1	0	CVC	CVC	4	4	767	1	1	0	0	0	0	0	1	1			3.9		87.46	2	133	13.5	0.46	0.68	1	0.62	0.46	166	0	0	0
1899	0	24.3	165	84	139	66.2	0	0	1	1	0	0	1	0	0	10995.2	0	CVC	CVC	52	52	834	1.6	1.6	0	3	2	0	0	1	1			3.6	7.23	70.47	2	123	10.6	0.67	0.83	1	3.23	0.67	158	0	0	0
1900	0	21.3	147.3	65	142	46.2	0	1	0	1	0	0	0	0	0	7611	0	IME	GS	15	15	759			0	0	0	0	0	0	0			3.9	8.49	61.32	2	166	7	0.78	0.87	1	0.78	0.45	193	1	0	0
1901	0	16.6	145	111	234	35	0	0	0	1	0	1	0	0	0	3388.4	0	CVC	CVC	7	7	458	0.8	0.8	0	2	2	0	0	1	1			3.6		74.37	2	234	8.8	1.08	0.73018	3	1.61	1.08	229	0	0	1
1902	1	19.8	150	82	99	44.6	0	0	1	1	0	0	0	0	0	45918.6	0	RC	RC	132	132	153	16	26.5	0	1	2	0	0	1	3	1	5	2.7	13.23	107.99	1	95	11.2	0.68	0.69	1	1.16	0.26	149	0	0	1
1903	0	22.9	148.8	74	162	50.8	0	0	0	1	0	0	0	0	0	6880.2	0	SPC	SPC	26	26	901			0	0	0	0	0	0	0			4.3	0.02	74.4	2	161	15.1	0.89	0.755761	3	0.89	0.68	289	1	0	0
1904	0	20.4	153	62	157	47.8	0	0	1	1	0	0	1	0	0	31037	0	CNSC	CNSC	69	69.2	69	28.1	41.5	0	1	2	0	0	1	2	3	2	4.4	4.18	85.18	2	81	12.5	0.66	0.66	1	1.22	0.1	210	0	1	1
1905	1	23.5	168.8	94	152	67	0	1	0	1	0	0	0	0	0	4320.1	0	UR	UR	10	10	680			0	1	2	0	0	0	0			3.5	1.99	62.57	2	235	14.8	1.29	1.14	1	1.75	1.29	152	1	0	0
1906	0	20.2	154.4	90	149	48.2	0	0	0	1	0	0	0	0	0	2277.5	0	CNSC	CNSC	6	6	722			0	0	0	0	0	0	0			3.7		74.86	2	100	12.2	0.84	0.75	1	0.84	0.84	172	0	0	0
1907	1	24.8	164.1	78	123	66.7	0	1	0	1	0	0	0	0	0	2970.3	0	IMH	IMH	9	9	581			0	1	2	0	0	0	0			3.6	32.92	67.18	2	156	12.4	1.47	1.08	1	1.47	0.8	162	0	0	1
1908	1	20.1	175	48	96	61.5	0	0	0	1	0	0	0	0	0	15678.3	1	RC	IMN	21	21.9	21	4.9	4.9	1	3	2	1	2	1	1	1	5	3.4	20.71	74.42	2	145	10.3	8.27	0.95469	3	8.27	1.08	153	0	1	1
1909	1	25.5	178.3	78	114	81	0	0	0	1	0	0	1	0	0	1412.3	0	JRC	JRC	2	2	241			0	0	0	0	0	0	0			3.3		149.02	1	167	12.8	0.61	0.56	1	0.61	0.61	130	0	0	1
1910	0	23.9	157.6	73	128	59.4	0	0	0	1	0	0	0	0	0	2404.5	0	UR	UR	3	3	669			0	0	0	0	0	0	0			4.7	0.07	74.4	2	196	14.1	0.83	0.773487	3	0.83	0.83	135	1	0	0
1911	1	29.9	181	58	105	98	0	0	0	1	0	0	0	0	0	29101.4	0	JRC	RH	87	87	708			0	0	0	0	0	0	0			3	14.47	87.16	2	144	9.5	0.62	1.01	1	1.13	0.38	79	1	0	0
1912	1	23.1	157	95	150	57	0	0	0	1	0	0	1	0	0	6390.6	0	SPC	SPC	6	6	936			0	0	0	0	0	0	0			3.5	8.63	149.94	1	83	11.7	0.48	0.57	1	0.53	0.39	164	1	0	0
1913	1	20	167.7	89	121	56.2	0	1	0	1	0	0	0	0	0	10494.2	0	CNSC	CNSC	8	8	582	0.2	0.2	0	0	0	0	0	1	1	2	1	4	1.15	55.61	3	120	14.9	1.05	1.3	1	1.05	0.93	144	1	0	1
1914	1	13.8	162	88	151	36.2	0	0	0	1	0	0	0	0	0	16878.9	0	RC	RC	19	19.4	19	0.5	19.2	0	1	2	0	0	1	2	5	4	3.8		74.5	2	85	12.9	1.19	0.98002	3	1.93	0.86	191	0	1	1
1915	0	33.2215	163.4	87	183	88.7	0	0	0	1	0	0	0	0	0	3614.4	0	OG	OG	8	8	876			0	0	0	0	0	0	0			3.7	1.83	167.58	1	164	11.2	0.36	0.43	1	0.36	0.36	236	0	0	0
1916	1	20.8	161.9	66	108	54.4	0	1	0	1	0	0	0	0	0	2105.2	0	IMH	IMH	2	2	209			0	0	0	0	0	0	0					82.5	2				0.95	1	1.06	1.06		0	0	1
1917	1	27.9	161	70	124	72.4	0	0	0	1	0	0	0	0	0	2919.9	0	CNSC	CNSC	3	3	892			0	0	0	0	0	0	0			4.3	0.94	74.48	2	112	13.2	1.2	0.975561	3	1.11	1.11	156	0	0	0
1918	1	29	163	79	114	77	0	0	1	1	0	0	0	0	0	1641.1	0	CNSC	CNSC	3	3	902			0	0	0	0	0	0	0			4.4	0.03	74.58	2	96	13.4	1.05	1.0202	3	1.05	1.05	143	0	0	0
1919	1	21.9	156.9	56	82	53.8	0	1	0	1	0	0	0	0	0	2478.2	0	IMH	IMH	4	4	225			0	0	0	0	0	0	0			2.7	17.12	18.78	4	151	8.7	2.7	3.37	1	2.7	1.98	107	0	0	1
1920	1	24.6	184.3	77	108	83.4	0	0	0	1	0	0	1	0	0	7808.1	1	IMG	IMG	11	11	11	0.6	0.6	0	3	2	0	0	1	1	1	5	2.4	1.22	148.18	1	133	11.9	0.9	0.57	1	3.29	0.67	105	0	1	1
1921	1	21.4	167.6	61	167	60.2	0	0	0	1	0	0	1	0	0	3683.5	0	IMN	IMN	12	12	949			0	1	2	0	0	0	0			3	0.55	18.2	4	79	11.9	5	3.3	1	5	2.86	104	0	0	0
1922	1	20.9	159.3	70	134	53	0	1	0	1	0	0	0	0	0	1106.9	0	UR	UR	2	2	281			0	0	0	0	0	0	0					74.68	2				0.96	1	0.98	0.98		1	0	1
1923	0	23.3	157.5	72	150	57.9	0	0	0	1	0	0	1	0	0	11781.9	0	GS	GS	37	37	757			0	0	0	0	0	0	0			3.8	5.15	70.5	2	179	9	0.7	0.79	2	0.86	0.45	97	1	0	0
1924	0	24.9	154	80	134	59.1	0	0	0	1	0	0	0	0	0	7958.1	0	JRC	JRC	7	7	634			0	0	0	0	0	0	0			3.1	0.4	74.13	2	287	11.4	0.82	0.76	1	0.82	0.68	148	1	0	0
1925	1	18.9	170	66	108	54.5	0	1	0	1	0	0	0	0	0	816.6	0	IMG	IMG	2	2	250			0	0	0	0	0	0	0			4.2		74.49	2	214	13.1	0.61	0.99794	3	0.61	0.61	142	0	0	1
1926	1	26.9	161.5	59	115	70.2	0	0	0	1	0	0	1	0	0	12879.6	0	GS	GS	13	13	680			0	0	0	0	0	0	0			3.6	8.46	74.18	2	284	12.2	0.87	0.97	1	0.87	0.76	126	1	0	0
1927	1	24	163	63	117	63.7	0	0	0	1	0	0	0	0	0	12428.4	0	IMI	JRC	62	62	379			0	1	2	0	0	0	0			3.2	21.38	45.46	3	184	9.4	1.84	1.5	1	1.84	0.85	130	1	0	1
1928	0	26	150.1	51	145	58.5	1	0	0	1	0	0	1	0	0	1886.4	0	CVC	CVC	2	2	855			0	0	0	0	0	0	0			3.9		74.34	2	172	12.4	0.81	0.737891	3	0.81	0.81	110	0	0	0
1929	1	17.5	180.7	86	138	57.3	0	1	0	1	0	0	0	0	0	7952.2	0	CNSC	IMH	44	44	112			0	0	0	0	0	0	0			4.3	0.02	160.9	1	114	14.2	0.61	0.63	1	0.61	0.51	146	0	0	1
1930	1	24.7	161	72	124	64.1	0	0	0	1	0	0	0	0	0	1002.8	0	UR	UR	4	4	721			0	0	0	0	0	0	0			4.6	0.34	74.52	2	154	15.9	0.84	1.00035	3	0.84	0.84	149	1	0	0
1931	1	20.6	163	55	211	54.7	0	0	0	1	0	0	1	0	0	3940.5	1	EM	EM	1	1.2	1	1.2	1.2	0	1	2	0	0	1	1	5	4	3.3		24.28	4	422	7.8	3.4	2.51	2	3.4	2.32	157	0	1	1
1932	1	20.1	170.6	66	129	58.6	0	0	1	1	0	0	0	0	0	8396.1	0	CNSC	CNSC	9	9	721			0	1	2	0	0	0	0			4.2	0.45	74.48	2	454	11.7	1.42	0.968749	3	1.42	0.76	161	0	0	0
1933	1	29.4	167	88	130	82	0	0	0	1	0	0	1	0	0	3761	0	JRC	JRC	5	5	638			0	0	0	0	0	0	0			4.2		70.62	2	163	11.3	1.09	1.06	1	1.09	1.09	179	1	0	0
1934	1	21.4	169.9	70	137	61.7	0	0	0	1	0	0	1	0	0	16084	0	GC	RH	61	61	200	0.5	0.5	0	0	0	0	0	1	1			2.8	12.74	59.48	3	159	9.8	1.33	1.18	1	1.36	0.72	140	0	0	1
1935	0	23.4	166.7	82	133	64.9	0	0	0	1	0	0	1	0	0	923.1	0	IME	IME	6	6	677			0	0	0	0	0	0	0			4.3		89.46	2	113	9.9	0.55	0.71	1	0.55	0.55	129	0	0	0
1936	0	21.1	151.8	98	147	48.6	0	0	0	1	0	0	0	0	0	12050.1	0	CNSC	CNSC	10	10	945	0.7	0.7	0	2	2	0	0	1	1	2	1	3.6	1.56	304.49	1		11.9	0.54	0.25	1	0.54	0.21	211	1	0	0
1937	0	24.9	148.5	63	110	54.9	1	0	0	1	0	0	0	0	0	5230.7	0	CVC	CVC	2	2	704	0.2	0.2	0	0	0	0	0	1	1			4.4		74.38	2	111	13.6	0.62	0.765436	3	0.62	0.62	225	0	0	0
1938	1	19.4	167.9	74	128	54.7	0	0	0	1	0	0	0	0	0	839.3	0	RC	RC	2	2	876			0	0	0	0	0	0	0			4.6		111.81	1	292	14.3	0.52	0.73	1	0.52	0.52	168	0	0	0
1939	1	28.3	170.9	96	145	82.8	0	1	0	1	0	0	1	0	0	6857	0	RC	RC	4	4	727			0	0	0	0	0	0	0			4		105.57	1		14.3	0.47	0.73	1	0.69	0.47	178	1	0	0
1940	0	23.8	143.3	73	130	48.9	0	0	0	1	0	0	0	0	0	685.8	0	GS	GS	3	3	867			0	0	0	0	0	0	0			3.6	1.69	82.29	2		8.2	0.51	0.68	1	0.68	0.51	161	0	0	0
1941	1	21.2	178	71	135	67.1	0	0	0	1	0	0	0	0	0	2485	0	RC	RC	5	5	804			0	1	2	0	0	0	0			3.3	15.18	172.29	1	124	9.7	0.64	0.48	1	0.74	0.64	171	0	0	1
1942	1	20	157	73	121	49.3	0	0	0	1	0	0	0	0	0	2259.6	0	CNSC	CNSC	3	3	749			0	0	0	0	0	0	0			3.9	0.35	74.46	2	325	12.9	0.92	0.987842	3	0.92	0.92	221	0	0	0
1943	0	23.3	154.3	42	105	55.5	0	0	0	1	0	0	1	0	0	3912.1	0	IMJ	RH	21	21	885			0	1	2	0	0	0	0			3	14.06	20.97	4	145	9.4	3.62	2.2	1	4.14	1.65	85	0	0	0
1944	1	36	167.5	59	132	101	0	0	0	1	0	0	1	0	0	1373.1	0	IMG	IMG	5	5	772			0	1	2	0	0	0	0			2.6	7.8	81.87	2	155	9.5	1.4	0.95	1	1.4	0.94	59	0	0	0
1945	0			56	91		0	1	0	1	0	0	0	0	0	2502.5	0	IMG	IMH	7	7	217			0	0	0	0	0	0	0			3.8	5.18	74.43	2	113	9.5	0.63	0.779788	3	0.59	0.49	176	0	0	1
1946	1	22.7	159	65	133	57.45	0	1	0	1	0	0	1	0	0	30024.6	0	IMH	IMH	42	42	58	11.2	11.2	0	3	2	0	0	1	1	2	1	3.1	7	160.64	1	128	9.8	0.67	0.51	1	1.55	0.52	137	0	0	1
1947	0	20.7	155	61	115	49.7	0	0	0	1	0	0	0	0	0	5052.1	0	IMN	IMN	13	13	841			0	1	2	0	0	0	0			3.7	6.23	135.96	1	149	11	0.47	0.46	1	0.84	0.32	220	0	0	0
1948	0	29.1	157.2	76	140	72	1	0	0	1	0	0	1	0	0	1245.9	0	CVC	CVC	2	2	859			0	0	0	0	0	0	0			5.1		108.61	1	146	14	0.3	0.58	1	0.3	0.3	160	0	0	0
1949	1	23.5	175.3	80	120	72.3	0	1	0	1	0	0	0	0	0	7880.4	0	UR	UR	9	9	75			0	0	0	0	0	0	0			3.5		50.33	3	206	12.1	1.33	1.37	1	1.49	1.16	104	1	0	1
1950	1	23.7	169	76	133	67.7	0	0	0	1	0	0	0	0	0	3294.9	0	JRC	JRC	8	8	950			0	0	0	0	0	0	0			3.5	12.41	66.6	2	182	11.3	1	1.08	1	1.15	0.93	193	1	0	0
1951	0			49	93	71.4	0	0	0	1	0	0	0	0	0	2323.2	0	IMI	IMI	6	6	913			0	3	2	0	0	0	0			2.3	9.35	74.36	2	531	11.7	2.74	0.771768	3	2.48	1.58	134	0	0	0
1952	1	25	166	78	138	69	0	0	0	1	0	0	0	0	0	13564.6	0	CNSC	CNSC	9	9	665	1.9	1.9	0	0	0	0	0	1	1	3	2	4.1	10.03	99.95	1	255	14.6	0.63	0.78	2	0.79	0.39	144	1	0	0
1953	0	22.8	163.4	75	124	60.9	0	0	0	1	0	0	0	0	0	2505.2	0	JRC	JRC	7	7	889			0	0	0	0	0	0	0			4.1	2.17	84.3	2	112	12.6	0.4	0.7	1	0.8	0.4	183	1	0	0
1954	1	21.7	174	75	147	65.7	0	0	0	1	0	0	1	0	0	6499.7	0	IMN	IMN	33	33	46			0	2	2	0	0	0	0			3.4	7.59	48.29	3	190	7.7	3.33	1.42	1	3.38	2.06	129	0	0	1
1955	1	26.3	162.1	98	151	69.2	0	0	0	1	0	0	1	0	0	4484.7	0	IMN	IMN	6	6	786			1	0	0	1	3	0	0					5.84	5		10.7	7.92	9.59	1	7.92	6.65		1	0	0
1956	1	26.8	161.4	72	122	69.9	0	0	0	1	0	0	0	0	0	1844.4	0	RC	RC	4	4	665			0	0	0	0	0	0	0			3.7		74.35	2	224	12.4	0.63	0.989174	3	0.63	0.63	137	1	0	0
1957	0	18.4	164.3	96	144	49.7	0	0	0	1	0	0	0	0	0	1828.5	0	JRC	JRC	3	3	652			0	0	0	0	0	0	0			4.5	0.17	110.61	1	66	12.2	0.6	0.61	1	0.63	0.54	188	1	0	0
1958	1	23.9	168	81	153	67.5	0	1	0	1	0	0	1	0	0	6134.7	0	UR	UR	15	15	42			0	0.5	1	0	0	0	0			3.6		146.02	1	91	9.3	0.82	0.56	1	0.82	0.79	114	1	0	1
1959	0	24.4	155.1	69	107	58.6	0	1	0	1	0	0	0	0	0	1928.3	0	CNSC	CNSC	4	4	170			0	0	0	0	0	0	0			3.8	0.03	108.78	1		13.2	0.48	0.61	1	0.48	0.48	179	0	0	1
1960	0	24.9	154	66	132	59	0	0	0	1	0	0	0	0	0	7180.2	0	SPC	SPC	16	16	705			0	0	0	0	0	0	0			3.7	22.7	53.71	3		12.7	0.52	1	1	0.77	0.52	149	1	0	0
1961	0	25.3	154	81	132	60	0	0	0	1	0	0	0	0	0	5390.5	0	SPC	SPC	23	23	791			0	0	0	0	0	0	0			3.4	0.51	75.45	2		12.1	0.57	0.76	1	0.57	0.57		1	0	0
1962	0			86	149		0	0	0	1	0	0	1	0	0	1276	0	CVC	CVC	2	2	809			0	0	0	0	0	0	0			4.7		55.18	3	188	13.2	0.69	0.97	1	0.69	0.69	188	0	0	0
1963	0			76	110		0	1	0	1	0	0	0	0	0	5000.1	0	IMH	IMH	12	12	934			0	1	2	0	0	0	0			3.1	23.38	84.61	2	192	8.8	0.94	0.69	1	1.06	0.68	79	0	0	0
1964	0	23.9	147.6	63	124	52	0	0	0	1	0	0	1	0	0	1002.3	0	IME	IME	6	6	139			0	0	0	0	0	0	0			3.9		57.22	3	253	12.8	0.56	0.94	1	0.56	0.56	121	0	0	1
1965	0	27.4	145	68	112	57.6	0	1	0	1	0	0	0	0	0	1880.1	0	CNSC	CNSC	8	8	668			0	0.5	1	0	0	0	0			3.5	0.16	238.11	1	167	12.7	0.24	0.28	1	0.37	0.24	254	0	0	1
1966	0	35.6	148	92	163	78	0	0	0	1	0	0	0	0	0	10306.6	0	JRC	JRC	15	15	841			0	0	0	0	0	0	0			3.6	6.3	105.75	1	243	11.7	0.36	0.56	1	0.66	0.34	202	1	0	0
1967	0	24.2	152.4	86	150	56.1	0	0	0	1	0	0	0	0	0	1144.4	0	IMG	IMG	4	4	721			0	0	0	0	0	0	0			2.6		74.39	2	391	9.4	0.98	0.799619	3	0.98	0.97	220	0	0	0
1968	0	24	155.5	68	140	58	0	0	0	1	0	0	1	0	0	6427.9	0	GS	GS	6	6	787			0	1	2	0	0	0	0			2.5	2.62	40.22	3		7	1.57	1.27	1	1.57	1.1	86	0	0	1
1969	1	17.6	170	92	159	50.8	0	0	0	1	0	0	1	0	0	7031.8	0	JRC	RH	26	26	618	0.7	0.7	0	0.5	1	0	0	1	1	2	1	4	2.47	118.65	1	112	13.3	0.71	0.64	2	0.87	0.49	160	1	0	1
1970	0	28.3	146.8	75	133	61	0	0	0	1	0	0	1	0	0	2458.1	0	IMJ	IMJ	9	9	901			0	0	0	0	0	0	0			3.4	1.35	79.31	2	219	11.5	0.66	0.71	1	0.87	0.66	239	0	0	0
1971	1	24.3	166.7	62	113	67.6	0	1	0	1	0	0	1	0	0	3652.1	0	IMH	IMH	16	16	56			0	0	0	0	0	0	0			4.3	13.99	59.75	3	78	12.9	1.1	1.17	1	1.29	1.03	165	0	0	1
1972	1	18.6	162.7	79	110	49.2	0	1	0	1	0	0	0	0	0	931.4	0	IMH	IMH	5	5	197			0	0	0	0	0	0	0			3.2		142.6	1	132	10.5	0.6	0.58	1	0.6	0.6	186	0	0	1
1973	0	23.9	149	88	142	53	0	0	0	1	0	0	0	0	0	2663.4	0	IMJ	IMJ	11	11	626			0	0	0	0	0	0	0			2.4	23.56	56.1	3	183	7.1	0.87	0.97	1	1.08	0.87	102	0	0	0
1974	1	20.9	168.5	86	125	59.2	0	1	0	1	0	0	0	0	0	10459.1	0	CNSC	CNSC	14	14	851	0.8	0.8	0	1	2	0	0	1	1	3	2	3.5	0.47	166.42	1		12.4	0.73	0.5	1	0.78	0.48	130	1	0	1
1975	1	21.2	175.3	76	109	65.3	0	0	0	1	0	0	0	0	0	3191.8	0	IMG	IMG	12	12	868			0	0	0	0	0	0	0			3.5	15.54	74.52	2	134	12.7	0.72	0.992252	3	0.84	0.72	118	0	0	0
1976	0	22.8	153.5	70	137	53.8	0	1	0	1	0	0	0	0	0	8085.3	0	IMG	GS	16	16	775			0	0	0	0	0	0	0			4.4	5.66	74.47	2	191	11.4	0.88	0.779391	3	0.9	0.63	157	1	0	0
1977	0	22	156	107	136	53.6	0	0	0	1	0	0	1	0	0	36663.9	0	CNSC	RH	65	65	768	16.4	17.2	0	0	0	0	0	1	2	3	2	4.2	2.39	74.36	2	289	9.9	0.53	0.754341	3	0.87	0.19	241	1	0	0
1978	1	29.1	173	101	161	87	0	0	0	1	0	0	1	0	1	9930.3	0	CVC	CVC	4	4	722	0.7	2.7	0	0	0	0	0	1	3			4.5		58.67	3	172	15.7	1.03	1.26	2	1.08	0.88	108	0	0	0
1979	1	20	177.8	71	116	63.1	0	1	0	1	0	0	0	0	0	3779.4	0	IMG	IMG	9	9	377			0	0	0	0	0	0	0			2.9	11.99	125.92	1	352	9.4	0.63	0.65	1	0.72	0.63	106	0	0	1
1980	0	27.5	157.5	85	140	68.2	1	0	0	1	0	0	0	0	0	1313.2	0	CVC	CVC	2	2	636			0	0	0	0	0	0	0			4.1		77.34	2	136	12.9	0.5	0.74	1	0.5	0.5	195	0	0	0
1981	0	19.6	149.5	79	117	43.8	0	0	0	1	0	0	1	0	0	1104.5	0	OL	OL	5	5	844			0	0	0	0	0	0	0			4.3	0.02	107.37	1	184	11.6	0.59	0.55	2	0.59	0.59	122	0	0	0
1982	0	27	150.4	80	107	61.1	0	1	0	1	0	0	0	0	0	1488.6	0	IMH	IMH	3	3	830			0	0.5	1	0	0	0	0					91.15	1				0.66	1	0.87	0.87		0	0	1
1983	1			87	136	55.2	0	1	0	1	0	0	0	0	0	1737	0	IMH	IMH	2	2	798			0	0	0	0	0	0	0			4		87.83	2	118	9.5	1.03	0.87	1	1.03	1.03	171	0	0	0
1984	1	30.8	166.7	90	140	85.6	0	1	0	1	0	0	0	0	0	2962.6	0	RC	RC	8	8	307			0	0	0	0	0	0	0			4.1	0.36	74.36	2	215	16.1	0.66	1.00777	3	0.66	0.57	105	0	0	1
1985	1	23.6	161.7	85	141	61.6	0	0	0	1	0	0	1	0	0	854.7	0	IMN	IMN	2	2	946			0	0	0	0	0	0	0			4	0.02	76.06	2	145	12.7	0.92	1.03	1	0.92	0.92	109	0	0	0
1986	0	22.3	150	81	155	50.2	0	0	0	1	0	0	1	0	0	7292	0	RC	RC	24	24	309			0	0	0	0	0	0	0			2.9	8.06	53.62	3	212	9.4	1.08	0.99	1	1.08	0.77	124	0	0	1
1987	1	19.4	164.8	48	99	52.6	0	1	0	1	0	0	1	0	0	1106.1	0	CNSC	CNSC	3	3	360			0	0	0	0	0	0	0			3.9	0.04	47.51	3	159	11.7	1.13	1.4	1	1.13	1.13	197	0	0	1
1988	1	26.9	172.4	67	139	80.1	0	0	0	1	0	0	1	0	0	1025	0	IME	IME	9	9	929			0	0	0	0	0	0	0			3.8		109.23	1	121	15.4	0.74	0.74	1	0.74	0.74	154	0	0	0
1989	0	23.4	156	72	134	57	0	0	0	1	0	0	0	0	0	5070.6	0	JRC	JRC	8	8	740			0	0	0	0	0	0	0			3.8	6.34	74.32	2	110	12.8	0.53	0.74276	3	0.63	0.32	194	1	0	0
1990	1	28.5	173.2	71	105	85.5	0	0	0	1	0	0	0	0	0	1226.5	0	IMG	IMG	4	4	674			0	0	0	0	0	0	0			3.7	14.11	89.43	2	219	13.9	0.66	0.88	1	0.66	0.66	135	0	0	0
1991	1	24.4	173	60	121	73	0	0	0	1	0	0	0	0	0	8252.6	0	CNSC	RH	39	39	634	1	1	0	1	2	0	0	1	1	3	2	4.3	2.42	74.5	2	175	14.8	0.93	0.995187	3	1.44	0.64	167	0	0	0
1992	0	26.8	157.6	73	125	66.6	1	0	0	1	0	0	1	0	0	1961.4	0	GC	RC	6	6	683			0	0	0	0	0	0	0			4.2		42.13	3	111	10.2	0.94	1.22	2	1.11	0.94	146	1	0	0
1993	0	25.8	146.9	81	133	55.7	0	0	0	1	0	0	1	0	0	1257	0	CVC	CVC	2	2	816			0	0	0	0	0	0	0			4.9		74.49	2	180	13.7	0.49	0.796071	3	0.49	0.49	159	0	0	0
1994	1	19.7	164	60	95	53	0	1	0	1	0	0	1	0	0	1392.5	0	IMH	IMH	3	3	155			0	0.5	1	0	0	0	0			3.7	1.98	147.98	1	111	7.1	0.62	0.56	1	0.73	0.62	95	0	0	1
1995	0	24	149.4	73	134	53.5	0	0	0	1	0	0	1	0	0	635.1	0	IMN	IMN	4	4	489			0	0	0	0	0	0	0			4.2		24.57	4	103	10.6	1.5	1.96	1	1.5	1.31	98	0	0	1
1996	1	28.4	168	64	110	80.2	0	0	1	1	0	0	1	0	0	2699.9	0	CNSC	CNSC	2	2	474			0	0	0	0	0	0	0			4.2		74.49	2	124	13.7	0.97	0.962185	3	0.97	0.97	95	0	0	1
1997	0	22.7	155	60	122	54.5	0	0	0	1	0	0	0	1	1	30802.2	1	CVC	IMN	31	31	747	5.8	7.2	1	3	2	1	9	1	2	1	5	3.4	5.75	74.39	2	212	8.6	3.23	0.735897	3	3.83	0.88	192	1	0	0
1998	0	20.4	150	48	108	46	0	0	0	1	0	0	0	0	0	5879.6	0	GS	GS	8	8	743			0	1	2	0	0	0	0			4	7.74	74.51	2		10.5	1.26	0.744424	3	1.26	0.88	189	0	0	0
1999	1	21	165	66	99	57.2	0	0	1	1	0	0	1	0	0	39061.7	0	CNSC	CNSC	164	164	700	13	13	0	0	0	0	0	1	1	3	2	3.8	5.76	74.47	2	106	14.4	0.87	1.00647	3	0.87	0.25	192	0	0	0
[truncated: 19,262 more rows]
